# Supplementary material for: Simultaneous CRISPR screening and spatial transcriptomics reveal intracellular, intercellular, and functional transcriptional circuits
Source: Cell. Author manuscript; Available in PMC 2025 Jun 4. (PMC12135205; doi:10.1016/j.cell.2025.02.012)
Supplement: Table S2 [file NIHMS2080922-supplement-Table_S2.xlsx]

## Sheet: S2A gRNAs, THP1 and tissue
Target	Guide sequence
CD14	GTTTCTAAAGCGCGTCGATG
CD14	AATCCTGGACTGGGCGAACG
CHUK	AAAGCTCCAATAATCAACAG
CHUK	TATACAGCTGCGTAAAGTGT
IKBKB	GCCATGGAGTACTGCCAAGG
IKBKB	TTTGCAGGCATTCAAAAGTG
IRAK1	TGGGGCTGGACCCGGCAAAG
IRAK1	GATCAACCGCAACGCCCGTG
IRAK4	CTACGTAAATAACACAACTG
IRAK4	GGCACCACAAATTGCACAGT
IRF3	ACCTCTCCGGACACCAATGG
IRF3	GGGGAGTGATGAGCTACGTG
IRF5	AGGGCTTCAATGGGTCAACG
IRF5	ATGAAGCCGATCCGGCCAAG
IRF7	GATGCTGCGGGATAACTCGG
IRF7	GATGCACTCACCTTGCACCG
JUN	GTAGCCATAAGGTCCGCTCT
JUN	GGCGGCGCAGCCGGTCAACG
LBP	GTCGCCAGGATCACCGACAA
LBP	AGTCGGATATTAGAGTCAGG
LY96	AGTATTTCATACACCTACTG
LY96	AGTAATCGTCATCAGATCCT
MAP2K1	GGGCACAAGGTCCTACATGT
MAP2K1	GCAGCAGCGAAAGCGCCTTG
MAP2K2	AAGCACCAGATCATGCACCG
MAP2K2	TGCAACTCGCCGTACATCGT
MAP2K3	CTACGGGGCACTATTCAGAG
MAP2K3	TTGGTGACCATCTCAGAACT
MAP2K4	TTTGTAAAACTTATCAAACG
MAP2K4	GACCTTGGAGAAATTGGACG
MAP2K6	TTATGGCGCACTGTTTCGGG
MAP2K6	TTGGAGTCTAAATCTCGAGG
MAP2K7	ACGGGCTACCTGACCATCGG
MAP2K7	CTTAACGGCAATGACGTGGC
MAP3K7	ACCCAAAGCGCTAATTCACA
MAP3K7	CCCAGCTTTCCGAATCATGT
MAPK14	TGATGAAATGACAGGCTACG
MAPK14	CACAAAAACGGGGTTACGTG
MYD88	GGCTGAGAAGCCTTTACAGG
MYD88	CTGCTCTCAACATGCGAGTG
NFKB1	ACTGGAAGCACGAATGACAG
NFKB1	TTGTCTATGAACATCTGTGG
NFKBIA	AGGCTAAGTGTAGACACGTG
NFKBIA	CTGGACGACCGCCACGACAG
PELI1	TAGCCTACGTGAAACCAGAT
PELI1	TAAAAGACCTAAGGCAAATG
PIK3CA	GCAATTTGGGTAGAATTTCG
PIK3CA	GTTCGAACAGGTATCTACCA
RELA	TCAATGGCTACACAGGACCA
RELA	GGAAGATCTCATCCCCACCG
RIPK1	TGGAAAAGGCGTGATACACA
RIPK1	GGCACCGCTAAGAAGAATGG
TAB1	GTTGAGAAGGACCGCCACAA
TAB1	CAGCAGCACACGCCGCACAT
TAB2	ATATAGATAGAATTTCCCTG
TAB2	GATTGGCATGTAGACATGAG
TBK1	TCCACGTTATGATTTAGACG
TBK1	AATCAAGAACTTATCTACGA
TICAM1	TTCCGATGATGATTCCAGGG
TICAM1	ATGAGGCCCGAAACCGGTGT
TIRAP	GGACACTATAGCGCCGCCTG
TIRAP	TCACCAGCCATCTTGCCTAG
TLR4	ATAAGTCAATAATATCATCG
TLR4	TGTGAGTATGAGAAATGTCA
TRADD	GCGCTGCGAAATCTGAAGTG
TRADD	GGTGCGCGTAGGCATCCGAC
TRAF6	GAAGCAGTGCAAACGCCATG
TRAF6	ATGGTGAAATGTCCAAATGA
TRAM1	AGACCCAACTATCTTATGGA
TRAM1	CAGGAAGACCATCGCCACAC
safe targetting	GTTTGACAACTTGTTATT
safe targetting	GGTGTGCCAATCAGAAAGC
non targetting	GCATCGCTATCGGGTTTCG
non targetting	GAATACGGACGAGTTCGCT

## Sheet: S2B gRNAs, astrocytes
Guide	sequence
ADNP_1	ACCTGCCCTAGCCAAAATGG
ADNP_2	AAATGGCGGCCGAGAAAGAG
AHDC1_1	GAGGCAGGCAGGCAGGGCGA
AHDC1_2	GGCAGGGCGAGGGCGAGAGA
ANK2_1	GGCCCCGGAGCAGGGCAATT
ANK2_2	GTGCCTGTGAGTCACGCAGC
ANKRD11_1	GACGGTGCGCGATGGACCGA
ANKRD11_2	CTGATGGGGCGTCTGGCCGC
AP2S1_1	CGGAGCTGCCCAGTCGCCGC
AP2S1_2	CCGCGGCGACTGGGCAGCTC
ARID1B_1	GGGCAGGCAGCGGCGAACGG
ARID1B_2	GGCCGCGCGGGCAGCAGCGG
ASH1L_1	AGGCCCTGTCAAGCCGGCGC
ASH1L_2	GCGCCGGCGCCGGCTTGACA
ASXL3_1	CCGCTGCGGTGACAGCTCCG
ASXL3_2	CCCCGGAGCTGTCACCGCAG
BCKDK_1	ACTGTTCGAGCCCTTCCGCT
BCKDK_2	GACTGTTCGAGCCCTTCCGC
BCL11A_1	TCCCTGCGAACTTGAACGTC
BCL11A_2	CTGAGCTGCAAGTTCAAGTG
CACNA1E_1	TCAACTTCTAGCCCAAGCGC
CACNA1E_2	ACTCAGGCTTCGCTGCTCTC
CACNA2D3_1	CCGCTCCGCGCAGCTCCCCG
CACNA2D3_2	CCGGGCGCGCGAGAGGCAGG
CASK_1	GGAGCGAGGATCGCCGCGGA
CASK_2	AGGGGGCCGCGGCAGGACCA
CELF4_1	GCGAGGTGTAGAGAAACCGA
CELF4_2	GAGGTGTAGAGAAACCGAGG
CHAMP1_1	GCATCCAGTCGCCATTCGGG
CHAMP1_2	GTGGGCGATGGACCGCGCGG
CHD2_1	AGGGAAAGTTGCGTAAAGTG
CHD2_2	AGTTGCGTAAAGTGAGGCAA
CHD8_1	AAGCCTACCTGTGCAAGTCC
CHD8_2	AAGGCGCCTTGTTCTCGGAG
CNOT3_1	GTCAGCTTCCGCGGAGCCAT
CNOT3_2	CGGGGTTGTTCTGACGACGG
CORO1A_1	ATCTTCAGCGGGCGAGTCCC
CORO1A_2	GAGGAAGAGGAGGAAGGAGC
CREBBP_1	GGCTTCGAGCGCGATCTACT
CREBBP_2	GTAGATCGCGCTCGAAGCCC
CSNK2A1_1	GCGATGGAGGAGGAGACACA
CSNK2A1_2	TGCTCACACAGACAATATGG
CTCF_1	CGAGCTCCGCGCGTCCGCAC
CTCF_2	CAAAGAAGCAGCTCCGCGCA
CTNNB1_1	GCCCCGGGAGCGGAGAGCGA
CTNNB1_2	CAGCAGCGTTGGCCCGGCCC
DDX3X_1	AACAAACACTCGCTTAGCAG
DDX3X_2	CCGTGAGAGGGCCTTCGCGG
DEAF1_1	GACTCGGCGGCAAAGCAGCT
DEAF1_2	GCAGCTGGGCCTGGCTGAGG
DIP2A_1	GGACAGCAACGCACCCGCGC
DIP2A_2	AGGAGCGCGCGGGGCAGCGG
DNMT3A_1	GACGCGGCGCCGCGGCACCA
DNMT3A_2	GGCGGCGGCGGCGAGAGCAG
DPYSL2_1	CTCCAACACAGCCCCAGCTA
DPYSL2_2	AGAGAGAAACAGGAGGGAAG
DSCAM_1	GGCTCGCAGGCAGGGAAGGT
DSCAM_2	CAGGCAGGGAAGGTTGGCAG
DYNC1H1_1	GCGGACGGTCCGGCTTCCGG
DYNC1H1_2	CAGCCAGCAAGAGACAGAAA
DYRK1A_1	GTGCGAGGGAGCGTGTGCGA
DYRK1A_2	GAGTGCGAGTGTGTGTGCGA
EHMT1_1	CCCGCTGCTCACCTCGGCAT
EHMT1_2	GCTGCTCACCTCGGCATCGG
EIF3F_1	GGTACCAGTAAGTGCTCCTC
EIF3F_2	GGCCACGCCAACCCCAGTCC
EIF3G_1	ACTCACTCAAAGTCTCCAGT
EIF3G_2	ACTGGAGACTTTGAGTGAGT
ELAVL3_1	GGGAGAGGACTTGAACACAC
ELAVL3_2	GGGGAGAGGACTTGAACACA
EP300_1	AGCCTAGCACACAAACAAGA
EP300_2	GCTAGGCTGGGGGGGAGAGA
FOXG1_1	GTAGCTCGGAAAATTAATTG
FOXG1_2	CTGTCTCCCCAGCCTCGCCG
FOXP1_1	CTACATGGAGAGTGTCAGGT
FOXP1_2	ACCCCACGCCCGGCCCGCGC
FOXP2_1	GTGGCGCGGGGCTAGAGCTA
FOXP2_2	GGGCTAGAGCTAGGGCGAAG
GABRB2_1	CTGCACTGGGCAGACTAAGT
GABRB2_2	TTGAGGGTTTCACTGAAGAG
GABRB3_1	GCCCCGGCTGCGGGTCGCGA
GABRB3_2	GCCGTCGCGACCCGCAGCCG
GFAP_1	CCCCACCATCATCTCCCCTG
GFAP_2	GACGTAGGAGCGGCGAGCAG
GIGYF1_1	TCAGTGTTGGGGGATCAAGC
GIGYF1_2	GGATCAAGCTGGCCTCGGGG
GNAI1_1	AGATTCAAAACCCCAAACCC
GNAI1_2	GAGATTCAAAACCCCAAACC
GRIA2_1	CAGAAGAATCCCTATTTCCC
GRIA2_2	CCAGCAGGACCTGGGAAATA
GRIN2B_1	GAATGACCATGCTCCACCGA
GRIN2B_2	AAAGCGTCCCCTTCCTAAGG
HDLBP_1	GCGGGGGGCGAGTAAGCCAG
HDLBP_2	TAAGCCAGCGGCAGGACCAG
HECTD4_1	ACTGACAGTTGGTTGCCGAG
HECTD4_2	CAGGATCCGCCTCTGCCGCT
HIVEP2_1	GCACGGCCCGGCCACCGCTG
HIVEP2_2	GCCGGCCGCCGCAGCCGCAG
HNRNPH2_1	GTCTCGCTATAGCCGTTTGA
HNRNPH2_2	CTCAAACGGCTATAGCGAGA
HNRNPU_1	GATGGGTTCGTGCTGCAGAG
HNRNPU_2	CTGCGGCTGCGGCTGGAGAT
IQSEC2_1	TGGGTCTGGACCTGTCCCAA
IQSEC2_2	TGGAGACACCGGCTAGGCCA
IRF2BPL_1	ACAATCACAACCCCACATTC
IRF2BPL_2	ATTGTTACTCTACGTTCCGG
ITPR3_1	GTGAGGAGGTGCCCACGTCT
ITPR3_2	CGGCGGGCGCGCCAAGACGT
KCNMA1_1	GCAGCAATATGGCTGTTGAT
KCNMA1_2	CGGCAGCAGTAGCAGCAATA
KCNQ3_1	TGACAGGCTGAGGCTGGAAC
KCNQ3_2	AGGCTGAGGCTGGAACGGGC
KDM5B_1	TGCTCGAGCCGCGTCTGCAC
KDM5B_2	CCGAGGCTGCGAGCTCCGCT
KDM6B_1	GGATACGCGAGCCACGAGAG
KDM6B_2	GGAAGTTGGGGGACTAAAAG
KIAA0232_1	GCCTCTCCTCTGGCTCCGAG
KIAA0232_2	CAGAGGAGAGGCGCCCCCGC
KMT2A_1	ACATGGCGCACAGCTGTCGG
KMT2A_2	GCCCGACCCGGGACCACCGG
KMT2C_1	CTCGCATTTCCCGCAGCCCC
KMT2C_2	TACCGGGAGAGGCGGCAACA
KMT2E_1	CTGTTGCCGCTCCCGAACTC
KMT2E_2	GCCGCTCCCGAACTCCGGCA
LDB1_1	CTGTCAGGCGCGGAGCAGAC
LDB1_2	GCCTCTGCGTGTGTGCGCGC
LRRC4C_1	GTGCTGGAAGATCAGATACA
LRRC4C_2	ACTTTGAGGATCCATAAAGA
MAP1A_1	GTGTAGGAGGAAGCCTCTCA
MAP1A_2	TAGGAGGAAGCCTCTCATGG
MBD5_1	GCAGCTGATGATGAAGAGAG
MBD5_2	AAGAGAGAGGCAGTGGCAGA
MED13L_1	AGGAGAAGCGAGGCTGACTG
MED13L_2	AGAAGCGAGGCTGACTGGGG
MKX_1	AGTGCGCCTAGTCTCGAGGC
MKX_2	TGGGAGTGCGCCTAGTCTCG
MYT1L_1	CAGTCTTGTTGAAGCACCCC
MYT1L_2	GCAGTCTTGTTGAAGCACCC
NACC1_1	GGCCTCCGCCTCAGCAGCAG
NACC1_2	TGCTGAGGCGGAGGCCGCGG
NCOA1_1	GAGAGGGCGAGCATCCGCGG
NCOA1_2	GCGGAGAGGGCGAGCATCCG
NR3C2_1	GCAGCAACGCTCTTGCACCC
NR3C2_2	AGCCCGTGCAGTCAGTCACC
NRXN1_1	TCGCCTTATCCATAGACCTC
NRXN1_2	CAAGCCTGACGCCTCTGAAA
NSD1_1	GGGGTGCGAGCGGAGCGGTG
NSD1_2	GCAGCGAGCGCGACCTGCCC
NUP155_1	GCGGATCTAAGCTAACTTCT
NUP155_2	GGCGCGCGCGCCCTAGGCGG
PACS1_1	TCGGCCTCGCGAGCCGCAAC
PACS1_2	CGAGCCGCAACAGGCAGCGG
PAX5_1	CCTGCTCAGCGCGCCAGACG
PAX5_2	CCCGGCTTCCCGCTCTACTC
PHF12_1	GGCAGCCGGGACGCAGACGG
PHF12_2	AGCCGGGACGCAGACGGCGG
PHF2_1	GATCGAGTGCGACGCCTGCA
PHF2_2	TGCGCTGCCCGGGTCGGTCC
PHF21A_1	GGGCCGGGTGGTGAATGGGC
PHF21A_2	TCGCTGCTGCTGCTGAGAGG
POGZ_1	CCCGCGCCAGCTCCCGTACA
POGZ_2	GTACACGGAGCCGCATTCCT
PPP1R9B_1	AAGGGCAGCCGCTCGGTCTC
PPP1R9B_2	GTCTCCGGCAGCCGCCGCTC
PPP2R5D_1	CGAGTGCGGCCGAGCAAAGC
PPP2R5D_2	GAGCAAAGCCGGAGCCGGAG
PPP5C_1	TTCAGAGCTCCATCAGCCGG
PPP5C_2	GCCCCCCCGGGACGAACCCC
PRR12_1	TGGCTGCACCGTGAGCGCAG
PRR12_2	CGTGAGCGCAGAGGAGGAGG
PTEN_1	GCGAGGCCGGGCTCAGGCGA
PTEN_2	AGCCCGGCCTCGCCTCACAG
PTK7_1	GCTCCGGCTCGGGACGCCTC
PTK7_2	GCAGCCGGAGCCCGACCCCG
RAI1_1	GGAGGGGATCGCATTCCTCG
RAI1_2	GGCACCCGCGGACACCAGGC
RFX3_1	GGAGAGGGAGACACTCGCAC
RFX3_2	GAGAGGGAGACACTCGCACG
RORB_1	TTCACTGTTCAGTTACAGGG
RORB_2	TGTTCAGTTACAGGGAGGAA
SATB1_1	TCGCTCCCGTTCCCCGGACG
SATB1_2	CCGCTGGGGAAGGCTCCGGG
SCN1A_1	TGCTGGCCTGTGGAAACTCA
SCN1A_2	ACAGTTCCATGAGTTTCCAC
SCN2A_1	AGAACAGAAAGCTAAGGCAA
SCN2A_2	ACTGTCAGAACAGAAAGCTA
SCN8A_1	GCAGCGGCGGCCCTAACGCG
SCN8A_2	GAGGCGCGGCCGGACTGCAA
SETBP1_1	AGCTGGCCGCCCTAGCTCGG
SETBP1_2	CCCCGGCGCCCCCCGAGCTA
SETD5_1	GTGAGTCTCTGAGCGCAGGC
SETD5_2	AGTCTCTGAGCGCAGGCGGG
SHANK2_1	CGGCGGCGGCTCCTGAGCTC
SHANK2_2	CCCCTGCACCTGAGCCGCGG
SHANK3_1	AGAGGAGCGCCCGGGCACCC
SHANK3_2	GCGCCCGGGCACCCCGGAGT
SIN3A_1	GAGGGAGGGAAACTCCGAGG
SIN3A_2	GGGAGGGAGGGAAACTCCGA
SKI_1	CTCACTCGCTGACACTGCGG
SKI_2	ACACTGCGGGGGACCAGGGT
SLC6A1_1	GAGCCCAGGAGCCGAGGAGT
SLC6A1_2	AGCCCAGGAGCCGAGGAGTC
SMARCA2_1	TACTCTGGGTGACTCAGAGA
SMARCA2_2	CTTGCTCGCGAGGAGTGTGC
SMARCC2_1	CCCCAACGTGAAGTACTACG
SMARCC2_2	GGCCTCGTAGTACTTCACGT
SPAST_1	GGAGAGGACAGCGACAGGAA
SPAST_2	CGGAGAGGACAGCGACAGGA
SRCAP_1	GGTGGTGGTGGCGGCCGAGA
SRCAP_2	GGCCTCGGGAGCGGCAGCGG
STXBP1_1	CCCAGCGCGCCCACCTGAGG
STXBP1_2	ACCCCGCCGCCTCCTCAGGT
SYNGAP1_1	AGGAGGAGAATAAGAGCCAA
SYNGAP1_2	AGGAGCAGAGAGAAGCAGAG
TAOK1_1	GAATAGTAGTGGCTCAGAAG
TAOK1_2	TAGTAGTGGCTCAGAAGTGG
TBL1XR1_1	GAAGGTAAAAGCTGTTACTA
TBL1XR1_2	GCGAGCGGGGAGAGGAATTG
TBR1_1	AGTGCTTTCTGTCTAGTGAG
TBR1_2	GTGCTTTCTGTCTAGTGAGG
TCF20_1	GCGCTGTCCCCTTACCCTGG
TCF20_2	CCCGCGCTGTCCCCTTACCC
TCF4_1	GGAGCGGGCGCAGGAGCAGG
TCF4_2	GGCGGGGAGGCAGCAGGCGC
TCF7L2_1	GATTGACAGATAGAAAAAGG
TCF7L2_2	GGGATCGAAATCCGGAGGAA
TEK_1	ACTTGTAAACAAGACGTAGT
TEK_2	AGAAGGAACAGCACAGAAGC
TLK2_1	AGATTGCATGGCACCAAGAG
TLK2_2	GTTGGTGCGATGGGGCATCT
TM9SF4_1	ATGGTGAGTGAAGGAGACTC
TM9SF4_2	GCGACGGCGATGGTGAGTGA
TRAF7_1	CCGAGGGGGCATCATGAAGC
TRAF7_2	GCGGCGCTGCCGCTCCCGGG
TRIM23_1	CAGGGTAGCCATCCTCGCAG
TRIM23_2	TCTGTGGCGCTTCCCCTGCG
TRIO_1	GGCGAGACCTCCGGGATCAC
TRIO_2	CCGTGGCCGGCGAGACCTCC
TRIP12_1	CACCCCCCCCAGCGGCGCGG
TRIP12_2	GCTCCCCCCACCCCCCCCAG
UBR1_1	ATGGCGGACGAGGAGGCTGG
UBR1_2	AAGATGGCGGACGAGGAGGC
USP9X_1	TTGACGAGGACGGGCATCCG
USP9X_2	GTGCGGAGAGGTTGCGGCTC
VEZF1_1	AGGAGGCGACAACAAAGCGG
VEZF1_2	CGGAGGAGGCGACAACAAAG
WAC_1	GCCTTCCGGAAGAGGACGGT
WAC_2	CCCCACCGTCCTCTTCCGGA
ZMYND8_1	TGTTAACAATGCATCCACAG
ZMYND8_2	AAAAGTCGAGCTTACCTCTG
SRPR_1	GCGAACGCGGCCTGAATTCC
SRPR_2	CGGCAGCGGCAGAGGAGCTG
SUV420H1_1	GCGATGAGGTGAGGACGCCC
SUV420H1_2	GGCAGGGCAGCGGGGCGATG
safe targetting	GTTTGACAACTTGTTATT
safe targetting	GGTGTGCCAATCAGAAAGC
non targetting	GCATCGCTATCGGGTTTCG
non targetting	GAATACGGACGAGTTCGCT

## Sheet: S2C Encoding library THP1
Encoding probe	Sequence
CD14	ATAGGAAATGGTGGTAGTGTATGGGATGTATTGAAGGAGGATATgctcttaaacCATCGACGCGCTTTAGAAACATAGAGTGAGTAGTAGTGGAGTATAGGTTAGGTTGAGAATAGGA
CD14	ATAGGAAATGGTGGTAGTGTATGGGATGTATTGAAGGAGGATATgctcttaaacCGTTCGCCCAGTCCAGGATTATTGTGATGGAAGTTAGAGGGTATTGAAAGGAATGGGTTGTGGT
CHUK	ATAGGAAATGGTGGTAGTGTATGGGATGTATTGAAGGAGGATATgctcttaaacCTGTTGATTATTGGAGCTTTATGGGTTGATTAGTGGTAGAAAATAGGGTGTGTTTGTAAAGGGT
CHUK	ATAGGAAATGGTGGTAGTGTATGGGATGTATTGAAGGAGGATATgctcttaaacACACTTTACGCAGCTGTATAATTGTGGAGGGATTGAAGGATAATGGGAGAATGAGGTGTAATGT
IKBKB	ATAGGAAATGGTGGTAGTGTATGGGATGTATTGAAGGAGGATATgctcttaaacCCTTGGCAGTACTCCATGGCATTTGGAGGTGTAGGGAGTAAAATTAGAGTTGATAGAGGGAGAA
IKBKB	ATAGGAAATGGTGGTAGTGTATGGGATGTATTGAAGGAGGATATgctcttaaacCACTTTTGAATGCCTGCAAAATGATGATGTAGTAGTAAGGGTATGGAGTAGTTGGTTGTTAGGA
IRAK1	AGAGTGAGTAGTAGTGGAGTATGGGATGTATTGAAGGAGGATATgctcttaaacCTTTGCCGGGTCCAGCCCCAATTGTGATGGAAGTTAGAGGGTATGGGTTGATTAGTGGTAGAAA
IRAK1	AGAGTGAGTAGTAGTGGAGTATGGGATGTATTGAAGGAGGATATgctcttaaacCACGGGCGTTGCGGTTGATCATTGAAAGGAATGGGTTGTGGTATAGGGTGTGTTTGTAAAGGGT
IRAK4	AGAGTGAGTAGTAGTGGAGTATGGGATGTATTGAAGGAGGATATgctcttaaacCAGTTGTGTTATTTACGTAGATTGTGGAGGGATTGAAGGATAATTTGGAGGTGTAGGGAGTAAA
IRAK4	AGAGTGAGTAGTAGTGGAGTATGGGATGTATTGAAGGAGGATATgctcttaaacACTGTGCAATTTGTGGTGCCATGGGAGAATGAGGTGTAATGTATTAGAGTTGATAGAGGGAGAA
IRF3	AGAGTGAGTAGTAGTGGAGTATGGGATGTATTGAAGGAGGATATgctcttaaacCCATTGGTGTCCGGAGAGGTATGATGATGTAGTAGTAAGGGTATAGGAGGAGGGTAATGATAGA
IRF3	TGTGATGGAAGTTAGAGGGTATGGGATGTATTGAAGGAGGATATgctcttaaacCACGTAGCTCATCACTCCCCATAGGGTGTGTTTGTAAAGGGTATAGGTTAGGTTGAGAATAGGA
IRF5	TGTGATGGAAGTTAGAGGGTATGGGATGTATTGAAGGAGGATATgctcttaaacCGTTGACCCATTGAAGCCCTATTGTGGAGGGATTGAAGGATAATTAGAGTTGATAGAGGGAGAA
IRF5	TGTGATGGAAGTTAGAGGGTATGGGATGTATTGAAGGAGGATATgctcttaaacCTTGGCCGGATCGGCTTCATATGGGAGAATGAGGTGTAATGTATTTGGAGGTGTAGGGAGTAAA
IRF7	TGTGATGGAAGTTAGAGGGTATGGGATGTATTGAAGGAGGATATgctcttaaacCCGAGTTATCCCGCAGCATCATGGAGTAGTTGGTTGTTAGGAATAGGAGGAGGGTAATGATAGA
IRF7	TGAAAGGAATGGGTTGTGGTATGGGATGTATTGAAGGAGGATATgctcttaaacCGGTGCAAGGTGAGTGCATCATGGGTTGATTAGTGGTAGAAAATAGGTTAGGTTGAGAATAGGA
JUN	TGAAAGGAATGGGTTGTGGTATGGGATGTATTGAAGGAGGATATgctcttaaacAGAGCGGACCTTATGGCTACATTGTGGAGGGATTGAAGGATAATGATGATGTAGTAGTAAGGGT
JUN	TGAAAGGAATGGGTTGTGGTATGGGATGTATTGAAGGAGGATATgctcttaaacCGTTGACCGGCTGCGCCGCCATGGGAGAATGAGGTGTAATGTATGGAGTAGTTGGTTGTTAGGA
LBP	TGAAAGGAATGGGTTGTGGTATGGGATGTATTGAAGGAGGATATgctcttaaacTTGTCGGTGATCCTGGCGACATTTGGAGGTGTAGGGAGTAAAATAGGAGGAGGGTAATGATAGA
LBP	GGGTTGATTAGTGGTAGAAAATGGGATGTATTGAAGGAGGATATgctcttaaacCCTGACTCTAATATCCGACTATTGTGGAGGGATTGAAGGATAATGGAGTAGTTGGTTGTTAGGA
LY96	GGGTTGATTAGTGGTAGAAAATGGGATGTATTGAAGGAGGATATgctcttaaacCAGTAGGTGTATGAAATACTATGGGAGAATGAGGTGTAATGTATGATGATGTAGTAGTAAGGGT
LY96	GGGTTGATTAGTGGTAGAAAATGGGATGTATTGAAGGAGGATATgctcttaaacAGGATCTGATGACGATTACTATTAGAGTTGATAGAGGGAGAAATAGGAGGAGGGTAATGATAGA
MAP2K1	AGGGTGTGTTTGTAAAGGGTATGGGATGTATTGAAGGAGGATATgctcttaaacACATGTAGGACCTTGTGCCCATTGTGGAGGGATTGAAGGATAATAGGAGGAGGGTAATGATAGA
MAP2K1	AGGGTGTGTTTGTAAAGGGTATGGGATGTATTGAAGGAGGATATgctcttaaacCAAGGCGCTTTCGCTGCTGCATTTGGAGGTGTAGGGAGTAAAATGATGATGTAGTAGTAAGGGT
MAP2K2	AGGGTGTGTTTGTAAAGGGTATGGGATGTATTGAAGGAGGATATgctcttaaacCGGTGCATGATCTGGTGCTTATTAGAGTTGATAGAGGGAGAAATGGAGTAGTTGGTTGTTAGGA
MAP2K2	AGGTTAGGTTGAGAATAGGAATGGGATGTATTGAAGGAGGATATgctcttaaacACGATGTACGGCGAGTTGCAATGGGAGAATGAGGTGTAATGTATAGGAGGAGGGTAATGATAGA
MAP2K3	AGGTTAGGTTGAGAATAGGAATGGGATGTATTGAAGGAGGATATgctcttaaacCTCTGAATAGTGCCCCGTAGATTTGGAGGTGTAGGGAGTAAAATGGAGTAGTTGGTTGTTAGGA
MAP2K3	AGGTTAGGTTGAGAATAGGAATGGGATGTATTGAAGGAGGATATgctcttaaacAGTTCTGAGATGGTCACCAAATTAGAGTTGATAGAGGGAGAAATGATGATGTAGTAGTAAGGGT
MAP2K4	AGAGTGAGTAGTAGTGGAGTATATAGGAAATGGTGGTAGTGTATgctcttaaacCGTTTGATAAGTTTTACAAAATTGTGATGGAAGTTAGAGGGTATAGGGTGTGTTTGTAAAGGGT
MAP2K4	AGAGTGAGTAGTAGTGGAGTATATAGGAAATGGTGGTAGTGTATgctcttaaacCGTCCAATTTCTCCAAGGTCATTGAAAGGAATGGGTTGTGGTATGGGTTGATTAGTGGTAGAAA
MAP2K6	AGAGTGAGTAGTAGTGGAGTATATAGGAAATGGTGGTAGTGTATgctcttaaacCCCGAAACAGTGCGCCATAAATTGTGGAGGGATTGAAGGATAATTAGAGTTGATAGAGGGAGAA
MAP2K6	AGAGTGAGTAGTAGTGGAGTATATAGGAAATGGTGGTAGTGTATgctcttaaacCCTCGAGATTTAGACTCCAAATGGGAGAATGAGGTGTAATGTATTTGGAGGTGTAGGGAGTAAA
MAP2K7	AGAGTGAGTAGTAGTGGAGTATATAGGAAATGGTGGTAGTGTATgctcttaaacCCGATGGTCAGGTAGCCCGTATGGAGTAGTTGGTTGTTAGGAATAGGAGGAGGGTAATGATAGA
MAP2K7	TGTGATGGAAGTTAGAGGGTATATAGGAAATGGTGGTAGTGTATgctcttaaacGCCACGTCATTGCCGTTAAGATGGGTTGATTAGTGGTAGAAAATAGGTTAGGTTGAGAATAGGA
MAP3K7	TGTGATGGAAGTTAGAGGGTATATAGGAAATGGTGGTAGTGTATgctcttaaacTGTGAATTAGCGCTTTGGGTATTGTGGAGGGATTGAAGGATAATTTGGAGGTGTAGGGAGTAAA
MAP3K7	TGTGATGGAAGTTAGAGGGTATATAGGAAATGGTGGTAGTGTATgctcttaaacACATGATTCGGAAAGCTGGGATGGGAGAATGAGGTGTAATGTATTAGAGTTGATAGAGGGAGAA
MAPK14	TGTGATGGAAGTTAGAGGGTATATAGGAAATGGTGGTAGTGTATgctcttaaacCGTAGCCTGTCATTTCATCAATGATGATGTAGTAGTAAGGGTATAGGAGGAGGGTAATGATAGA
MAPK14	TGAAAGGAATGGGTTGTGGTATATAGGAAATGGTGGTAGTGTATgctcttaaacCACGTAACCCCGTTTTTGTGATAGGGTGTGTTTGTAAAGGGTATAGGTTAGGTTGAGAATAGGA
MYD88	TGAAAGGAATGGGTTGTGGTATATAGGAAATGGTGGTAGTGTATgctcttaaacCCTGTAAAGGCTTCTCAGCCATTGTGGAGGGATTGAAGGATAATGGAGTAGTTGGTTGTTAGGA
MYD88	TGAAAGGAATGGGTTGTGGTATATAGGAAATGGTGGTAGTGTATgctcttaaacCACTCGCATGTTGAGAGCAGATGGGAGAATGAGGTGTAATGTATGATGATGTAGTAGTAAGGGT
NFKB1	TGAAAGGAATGGGTTGTGGTATATAGGAAATGGTGGTAGTGTATgctcttaaacCTGTCATTCGTGCTTCCAGTATTAGAGTTGATAGAGGGAGAAATAGGAGGAGGGTAATGATAGA
NFKB1	GGGTTGATTAGTGGTAGAAAATATAGGAAATGGTGGTAGTGTATgctcttaaacCCACAGATGTTCATAGACAAATTGTGGAGGGATTGAAGGATAATGATGATGTAGTAGTAAGGGT
NFKBIA	GGGTTGATTAGTGGTAGAAAATATAGGAAATGGTGGTAGTGTATgctcttaaacCACGTGTCTACACTTAGCCTATGGGAGAATGAGGTGTAATGTATGGAGTAGTTGGTTGTTAGGA
NFKBIA	GGGTTGATTAGTGGTAGAAAATATAGGAAATGGTGGTAGTGTATgctcttaaacCTGTCGTGGCGGTCGTCCAGATTTGGAGGTGTAGGGAGTAAAATAGGAGGAGGGTAATGATAGA
PELI1	AGGGTGTGTTTGTAAAGGGTATATAGGAAATGGTGGTAGTGTATgctcttaaacATCTGGTTTCACGTAGGCTAATGGGAGAATGAGGTGTAATGTATAGGAGGAGGGTAATGATAGA
PELI1	AGGGTGTGTTTGTAAAGGGTATATAGGAAATGGTGGTAGTGTATgctcttaaacCATTTGCCTTAGGTCTTTTAATTTGGAGGTGTAGGGAGTAAAATGGAGTAGTTGGTTGTTAGGA
PIK3CA	AGGGTGTGTTTGTAAAGGGTATATAGGAAATGGTGGTAGTGTATgctcttaaacCGAAATTCTACCCAAATTGCATTAGAGTTGATAGAGGGAGAAATGATGATGTAGTAGTAAGGGT
PIK3CA	AGGTTAGGTTGAGAATAGGAATATAGGAAATGGTGGTAGTGTATgctcttaaacTGGTAGATACCTGTTCGAACATTGTGGAGGGATTGAAGGATAATAGGAGGAGGGTAATGATAGA
RELA	AGGTTAGGTTGAGAATAGGAATATAGGAAATGGTGGTAGTGTATgctcttaaacTGGTCCTGTGTAGCCATTGAATTTGGAGGTGTAGGGAGTAAAATGATGATGTAGTAGTAAGGGT
RELA	AGGTTAGGTTGAGAATAGGAATATAGGAAATGGTGGTAGTGTATgctcttaaacCGGTGGGGATGAGATCTTCCATTAGAGTTGATAGAGGGAGAAATGGAGTAGTTGGTTGTTAGGA
RIPK1	TGTGATGGAAGTTAGAGGGTATAGAGTGAGTAGTAGTGGAGTATgctcttaaacTGTGTATCACGCCTTTTCCAATTGAAAGGAATGGGTTGTGGTATAGGTTAGGTTGAGAATAGGA
RIPK1	TGTGATGGAAGTTAGAGGGTATAGAGTGAGTAGTAGTGGAGTATgctcttaaacCCATTCTTCTTAGCGGTGCCATTGTGGAGGGATTGAAGGATAATGGGAGAATGAGGTGTAATGT
TAB1	TGTGATGGAAGTTAGAGGGTATAGAGTGAGTAGTAGTGGAGTATgctcttaaacTTGTGGCGGTCCTTCTCAACATTTGGAGGTGTAGGGAGTAAAATTAGAGTTGATAGAGGGAGAA
TAB1	TGTGATGGAAGTTAGAGGGTATAGAGTGAGTAGTAGTGGAGTATgctcttaaacATGTGCGGCGTGTGCTGCTGATGATGATGTAGTAGTAAGGGTATGGAGTAGTTGGTTGTTAGGA
TAB2	TGAAAGGAATGGGTTGTGGTATAGAGTGAGTAGTAGTGGAGTATgctcttaaacCAGGGAAATTCTATCTATATATTGTGGAGGGATTGAAGGATAATAGGAGGAGGGTAATGATAGA
TAB2	TGAAAGGAATGGGTTGTGGTATAGAGTGAGTAGTAGTGGAGTATgctcttaaacCTCATGTCTACATGCCAATCATTTGGAGGTGTAGGGAGTAAAATGATGATGTAGTAGTAAGGGT
TBK1	TGAAAGGAATGGGTTGTGGTATAGAGTGAGTAGTAGTGGAGTATgctcttaaacCGTCTAAATCATAACGTGGAATTAGAGTTGATAGAGGGAGAAATGGAGTAGTTGGTTGTTAGGA
TBK1	GGGTTGATTAGTGGTAGAAAATAGAGTGAGTAGTAGTGGAGTATgctcttaaacTCGTAGATAAGTTCTTGATTATAGGGTGTGTTTGTAAAGGGTATAGGTTAGGTTGAGAATAGGA
TICAM1	GGGTTGATTAGTGGTAGAAAATAGAGTGAGTAGTAGTGGAGTATgctcttaaacCCCTGGAATCATCATCGGAAATGGGAGAATGAGGTGTAATGTATAGGAGGAGGGTAATGATAGA
TICAM1	GGGTTGATTAGTGGTAGAAAATAGAGTGAGTAGTAGTGGAGTATgctcttaaacACACCGGTTTCGGGCCTCATATTTGGAGGTGTAGGGAGTAAAATGGAGTAGTTGGTTGTTAGGA
TIRAP	GGGTTGATTAGTGGTAGAAAATAGAGTGAGTAGTAGTGGAGTATgctcttaaacCAGGCGGCGCTATAGTGTCCATTAGAGTTGATAGAGGGAGAAATGATGATGTAGTAGTAAGGGT
TIRAP	AGGGTGTGTTTGTAAAGGGTATAGAGTGAGTAGTAGTGGAGTATgctcttaaacCTAGGCAAGATGGCTGGTGAATTGTGGAGGGATTGAAGGATAATGATGATGTAGTAGTAAGGGT
TLR4	AGGGTGTGTTTGTAAAGGGTATAGAGTGAGTAGTAGTGGAGTATgctcttaaacCGATGATATTATTGACTTATATGGGAGAATGAGGTGTAATGTATGGAGTAGTTGGTTGTTAGGA
TLR4	AGGGTGTGTTTGTAAAGGGTATAGAGTGAGTAGTAGTGGAGTATgctcttaaacTGACATTTCTCATACTCACAATTTGGAGGTGTAGGGAGTAAAATAGGAGGAGGGTAATGATAGA
TRADD	AGGTTAGGTTGAGAATAGGAATAGAGTGAGTAGTAGTGGAGTATgctcttaaacCACTTCAGATTTCGCAGCGCATTGTGGAGGGATTGAAGGATAATGGAGTAGTTGGTTGTTAGGA
TRADD	AGGTTAGGTTGAGAATAGGAATAGAGTGAGTAGTAGTGGAGTATgctcttaaacGTCGGATGCCTACGCGCACCATGGGAGAATGAGGTGTAATGTATGATGATGTAGTAGTAAGGGT
TRAF6	AGGTTAGGTTGAGAATAGGAATAGAGTGAGTAGTAGTGGAGTATgctcttaaacCATGGCGTTTGCACTGCTTCATTAGAGTTGATAGAGGGAGAAATAGGAGGAGGGTAATGATAGA
TRAF6	TGAAAGGAATGGGTTGTGGTATTGTGATGGAAGTTAGAGGGTATgctcttaaacTCATTTGGACATTTCACCATATGGGTTGATTAGTGGTAGAAAATAGGGTGTGTTTGTAAAGGGT
TRAM1	TGAAAGGAATGGGTTGTGGTATTGTGATGGAAGTTAGAGGGTATgctcttaaacTCCATAAGATAGTTGGGTCTATGGGAGAATGAGGTGTAATGTATAGGAGGAGGGTAATGATAGA
TRAM1	TGAAAGGAATGGGTTGTGGTATTGTGATGGAAGTTAGAGGGTATgctcttaaacGTGTGGCGATGGTCTTCCTGATTTGGAGGTGTAGGGAGTAAAATGGAGTAGTTGGTTGTTAGGA
safe targetting	TGAAAGGAATGGGTTGTGGTATTGTGATGGAAGTTAGAGGGTATgctcttaaacAATAACAAGTTGTCAAACATTAGAGTTGATAGAGGGAGAAATGATGATGTAGTAGTAAGGGT
safe targetting	GGGTTGATTAGTGGTAGAAAATTGTGATGGAAGTTAGAGGGTATgctcttaaacGCTTTCTGATTGGCACACCATTGTGGAGGGATTGAAGGATAATAGGAGGAGGGTAATGATAGA
non targetting	GGGTTGATTAGTGGTAGAAAATTGTGATGGAAGTTAGAGGGTATgctcttaaacCGAAACCCGATAGCGATGCATTTGGAGGTGTAGGGAGTAAAATGATGATGTAGTAGTAAGGGT
non targetting	GGGTTGATTAGTGGTAGAAAATTGTGATGGAAGTTAGAGGGTATgctcttaaacAGCGAACTCGTCCGTATTCATTAGAGTTGATAGAGGGAGAAATGGAGTAGTTGGTTGTTAGGA

## Sheet: S2D Encoding library astrocytes
Encoding probe	Sequence
ADNP_1	TGAAAGGAATGGGTTGTGGTATAGAGTGAGTAGTAGTGGAGTATgctcttaaacCCATTTTGGCTAGGGCAGGTATTGTGGTTTGGAGATGATAGAATGAGATTAGAGATGAGTTGGA
ADNP_2	TTGGAGGTGTAGGGAGTAAAATGGGTTGATTAGTGGTAGAAAATgctcttaaacCTCTTTCTCGGCCGCCATTTATTGTGGTTTGGAGATGATAGAATGGATGTTATGAGTGTTGGGT
AHDC1_1	TGGGAGGATTGAGATGAGTTATTGAAAGGAATGGGTTGTGGTATgctcttaaacTCGCCCTGCCTGCCTGCCTCATGGATGTTATGAGTGTTGGGTATGAATGGAGGGTTAGAGGTAA
AHDC1_2	AGGAGGAGGGTAATGATAGAATATAGGAAATGGTGGTAGTGTATgctcttaaacCTGCCTCTGCGAGCTCGCCTATGAGATTAGAGATGAGTTGGAATGGGATTATGGGTTTGTAGTA
ANK2_1	GGGTAGTGGGAATGATTTATATGAGATTAGAGATGAGTTGGAATgctcttaaacAATTGCCCTGCTCCGGGGCATGTGAAGTGGAAGGTGAGATTATGAATGGAGGGTTAGAGGTAA
ANK2_2	AGGTTAGGTTGAGAATAGGAATTGAAAGGAATGGGTTGTGGTATgctcttaaacGCTGCGTGACTCACAGGCACATTTGGAGGTGTAGGGAGTAAAATGGGATTATGGGTTTGTAGTA
ANKRD11_1	AGGAGGAGGGTAATGATAGAATGGAGTAGTTGGTTGTTAGGAATgctcttaaacTCGGTCCATCGCGCACCGTCATGAGATTAGAGATGAGTTGGAATGGGTAGTGGGAATGATTTAT
ANKRD11_2	GGGTTGATTAGTGGTAGAAAATATAGGAAATGGTGGTAGTGTATgctcttaaacGCGGCCAGACGCCCCATCAGATTGTGGAGGGATTGAAGGATAATGGAGTAGTTGGTTGTTAGGA
AP2S1_1	TGTGGAGGGATTGAAGGATAATAGAGTGAGTAGTAGTGGAGTATgctcttaaacGCGGCGACTGGGCAGCTCCGATAGGAGGAGGGTAATGATAGAATGTGAAGTGGAAGGTGAGATT
AP2S1_2	GGGTTGATTAGTGGTAGAAAATAGAGTGAGTAGTAGTGGAGTATgctcttaaacGAGCTGCCCAGTCGCCGCGGATTGTGGTTTGGAGATGATAGAATGTGAAGTGGAAGGTGAGATT
ARID1B_1	GGGTGGTTTAGTGTGTGTTTATAGGAGGAGGGTAATGATAGAATgctcttaaacCGTCACGAACTCAACATGGCATGATGAAGATTGAGGGAAGAAATGGGATTATGGGTTTGTAGTA
ARID1B_2	TGTGGTTTGGAGATGATAGAATGGGTTGATTAGTGGTAGAAAATgctcttaaacGCCGTTCGCCGCTGCCTGCATGATGAAGATTGAGGGAAGAAATAGTTGGGTATGGAGAAAGGT
ASH1L_1	GGGTTGATTAGTGGTAGAAAATTGAAAGGAATGGGTTGTGGTATgctcttaaacGCGCCGGCTTGACAGGGCCTATGAGATTAGAGATGAGTTGGAATGGGTAGTGGGAATGATTTAT
ASH1L_2	TTGGAGGTGTAGGGAGTAAAATTGAAAGGAATGGGTTGTGGTATgctcttaaacTGTCAAGCCGGCGCCGGCGCATGGAGTAGTTGGTTGTTAGGAATTGTGGTTTGGAGATGATAGA
ASXL3_1	GGGTGGTTTAGTGTGTGTTTATTGAAAGGAATGGGTTGTGGTATgctcttaaacCGGAGCTGTCACCGCAGCGGATGGATGTTATGAGTGTTGGGTATAGTTGGGTATGGAGAAAGGT
ASXL3_2	GGAGTAGTTGGTTGTTAGGAATTAGAGTTGATAGAGGGAGAAATgctcttaaacCTGCGGTGACAGCTCCGGGGATGTGAAGTGGAAGGTGAGATTATGAATGGAGGGTTAGAGGTAA
BCKDK_1	GGGTTGATTAGTGGTAGAAAATAGAGTGAGTAGTAGTGGAGTATgctcttaaacAGCGGAAGGGCTCGAACAGTATTGTGGAGGGATTGAAGGATAATGATGAAGATTGAGGGAAGAA
BCKDK_2	TAGAGTTGATAGAGGGAGAAATTGTGGAGGGATTGAAGGATAATgctcttaaacGCGGAAGGGCTCGAACAGTCATGAGATTAGAGATGAGTTGGAATGGATGTTATGAGTGTTGGGT
BCL11A_1	GGGTTGATTAGTGGTAGAAAATATAGGAAATGGTGGTAGTGTATgctcttaaacGACGTTCAAGTTCGCAGGGAATTGGGAGGATTGAGATGAGTTATGGGTAGTGGGAATGATTTAT
BCL11A_2	TTGGAGGTGTAGGGAGTAAAATATAGGAAATGGTGGTAGTGTATgctcttaaacCACTTGAACTTGCAGCTCAGATTGTGGTTTGGAGATGATAGAATGAATGGAGGGTTAGAGGTAA
CACNA1E_1	GAGATTAGAGATGAGTTGGAATTGTGGTTTGGAGATGATAGAATgctcttaaacGCGCTTGGGCTAGAAGTTGAATGAATGGAGGGTTAGAGGTAAATAGTTGGGTATGGAGAAAGGT
CACNA1E_2	AGGTTAGGTTGAGAATAGGAATATAGGAAATGGTGGTAGTGTATgctcttaaacGAGAGCAGCGAAGCCTGAGTATGGAGTAGTTGGTTGTTAGGAATGGGATTATGGGTTTGTAGTA
CACNA2D3_1	TTGGAGGTGTAGGGAGTAAAATTGAAAGGAATGGGTTGTGGTATgctcttaaacCGGGGAGCTGCGCGGAGCGGATGGGTGGTTTAGTGTGTGTTTATGAATGGAGGGTTAGAGGTAA
CACNA2D3_2	TTGGAGGTGTAGGGAGTAAAATATAGGAAATGGTGGTAGTGTATgctcttaaacCCTGCCTCTCGCGCGCCCGGATGGGTAGTGGGAATGATTTATATGTGAAGTGGAAGGTGAGATT
CASK_1	TTGGAGGTGTAGGGAGTAAAATAGAGTGAGTAGTAGTGGAGTATgctcttaaacTCCGCGGCGATCCTCGCTCATTGGGAGGATTGAGATGAGTTATGAATGGAGGGTTAGAGGTAA
CASK_2	TGGGAGGATTGAGATGAGTTATTAGAGTTGATAGAGGGAGAAATgctcttaaacTGGTCCTGCCGCGGCCCCCTATGAGATTAGAGATGAGTTGGAATGGGATTATGGGTTTGTAGTA
CELF4_1	TAGAGTTGATAGAGGGAGAAATTTGGAGGTGTAGGGAGTAAAATgctcttaaacTCGGTTTCTCTACACCTCGCATGGAGTAGTTGGTTGTTAGGAATAGTTGGGTATGGAGAAAGGT
CELF4_2	TGTGGAGGGATTGAAGGATAATTGAAAGGAATGGGTTGTGGTATgctcttaaacCCTCGGTTTCTCTACACCTCATTAGAGTTGATAGAGGGAGAAATGGGTGGTTTAGTGTGTGTTT
CHAMP1_1	AGGTTAGGTTGAGAATAGGAATAGAGTGAGTAGTAGTGGAGTATgctcttaaacCCCGAATGGCGACTGGATGCATTAGAGTTGATAGAGGGAGAAATGGGATTATGGGTTTGTAGTA
CHAMP1_2	TGTGGAGGGATTGAAGGATAATTGAAAGGAATGGGTTGTGGTATgctcttaaacGAATGGCGACTGGATGCAGGATTGGGAGGATTGAGATGAGTTATGGGTAGTGGGAATGATTTAT
CHD2_1	TGGGAGGATTGAGATGAGTTATGGAGTAGTTGGTTGTTAGGAATgctcttaaacCACTTTACGCAACTTTCCCTATGGATGTTATGAGTGTTGGGTATGTGAAGTGGAAGGTGAGATT
CHD2_2	TGGGAGGATTGAGATGAGTTATATAGGAAATGGTGGTAGTGTATgctcttaaacTTGCCTCACTTTACGCAACTATGAGATTAGAGATGAGTTGGAATGGATGTTATGAGTGTTGGGT
CHD8_1	TGTGGAGGGATTGAAGGATAATATAGGAAATGGTGGTAGTGTATgctcttaaacGGACTTGCACAGGTAGGCTTATGGATGTTATGAGTGTTGGGTATAGTTGGGTATGGAGAAAGGT
CHD8_2	GGAGTAGTTGGTTGTTAGGAATAGAGTGAGTAGTAGTGGAGTATgctcttaaacCTCCGAGAACAAGGCGCCTTATGGGTGGTTTAGTGTGTGTTTATGGGATTATGGGTTTGTAGTA
CNOT3_1	TGTGGAGGGATTGAAGGATAATAGGTTAGGTTGAGAATAGGAATgctcttaaacATGGCTCCGCGGAAGCTGACATGGATGTTATGAGTGTTGGGTATGATGAAGATTGAGGGAAGAA
CNOT3_2	AGGAGGAGGGTAATGATAGAATTTGGAGGTGTAGGGAGTAAAATgctcttaaacCCGTCGTCAGAACAACCCCGATGAGATTAGAGATGAGTTGGAATGATGAAGATTGAGGGAAGAA
CORO1A_1	TTGGAGGTGTAGGGAGTAAAATAGAGTGAGTAGTAGTGGAGTATgctcttaaacGGGACTCGCCCGCTGAAGATATGGAGTAGTTGGTTGTTAGGAATGAGATTAGAGATGAGTTGGA
CORO1A_2	TGTGGAGGGATTGAAGGATAATGGGTTGATTAGTGGTAGAAAATgctcttaaacGCTCCTTCCTCCTCTTCCTCATTGGGAGGATTGAGATGAGTTATGAGATTAGAGATGAGTTGGA
CREBBP_1	GAGATTAGAGATGAGTTGGAATGGGTGGTTTAGTGTGTGTTTATgctcttaaacAGTAGATCGCGCTCGAAGCATGGGATTATGGGTTTGTAGTAATAGTTGGGTATGGAGAAAGGT
CREBBP_2	GGGTGGTTTAGTGTGTGTTTATATAGGAAATGGTGGTAGTGTATgctcttaaacGGGCTTCGAGCGCGATCTACATGAGATTAGAGATGAGTTGGAATGATGAAGATTGAGGGAAGAA
CSNK2A1_1	TAGAGTTGATAGAGGGAGAAATTTGGAGGTGTAGGGAGTAAAATgctcttaaacTGTGTCTCCTCCTCCATCGCATTGGGAGGATTGAGATGAGTTATTGTGGTTTGGAGATGATAGA
CSNK2A1_2	GGGTTGATTAGTGGTAGAAAATAGAGTGAGTAGTAGTGGAGTATgctcttaaacCCATATTGTCTGTGTGAGCAATGAGATTAGAGATGAGTTGGAATGGGATTATGGGTTTGTAGTA
CTCF_1	GAGATTAGAGATGAGTTGGAATAGAGTGAGTAGTAGTGGAGTATgctcttaaacGTGCGGACGCGCGGAGCTCGATGGGTAGTGGGAATGATTTATATGGATGTTATGAGTGTTGGGT
CTCF_2	GGGTTGATTAGTGGTAGAAAATATAGGAAATGGTGGTAGTGTATgctcttaaacTGCGCGGAGCTGCTTCTTTGATGGATGTTATGAGTGTTGGGTATGTGAAGTGGAAGGTGAGATT
CTNNB1_1	GATGAAGATTGAGGGAAGAAATTGTGGAGGGATTGAAGGATAATgctcttaaacACGCTGCTGCCACAGACCGAATGTGAAGTGGAAGGTGAGATTATAGTTGGGTATGGAGAAAGGT
CTNNB1_2	GGAGTAGTTGGTTGTTAGGAATTGAAAGGAATGGGTTGTGGTATgctcttaaacGGGCCGGGCCAACGCTGCTGATGGGATTATGGGTTTGTAGTAATGAATGGAGGGTTAGAGGTAA
DDX3X_1	AGGTTAGGTTGAGAATAGGAATGGGTTGATTAGTGGTAGAAAATgctcttaaacCTGCTAAGCGAGTGTTTGTTATTTGGAGGTGTAGGGAGTAAAATTAGAGTTGATAGAGGGAGAA
DDX3X_2	TGTGGAGGGATTGAAGGATAATAGGTTAGGTTGAGAATAGGAATgctcttaaacCCGCGAAGGCCCTCTCACGGATTTGGAGGTGTAGGGAGTAAAATGTGAAGTGGAAGGTGAGATT
DEAF1_1	TTGGAGGTGTAGGGAGTAAAATAGGTTAGGTTGAGAATAGGAATgctcttaaacAGCTGCTTTGCCGCCGAGTCATGGAGTAGTTGGTTGTTAGGAATGAATGGAGGGTTAGAGGTAA
DEAF1_2	GGGTGGTTTAGTGTGTGTTTATATAGGAAATGGTGGTAGTGTATgctcttaaacCCTCAGCCAGGCCCAGCTGCATGGGATTATGGGTTTGTAGTAATGAATGGAGGGTTAGAGGTAA
DIP2A_1	TGTGGAGGGATTGAAGGATAATATAGGAAATGGTGGTAGTGTATgctcttaaacGCGCGGGTGCGTTGCTGTCATTGGGAGGATTGAGATGAGTTATGATGAAGATTGAGGGAAGAA
DIP2A_2	AGGTTAGGTTGAGAATAGGAATTGAAAGGAATGGGTTGTGGTATgctcttaaacCCGCTGCCCCGCGCGCTCCTATGGGTAGTGGGAATGATTTATATGTGAAGTGGAAGGTGAGATT
DNMT3A_1	TGTGGTTTGGAGATGATAGAATTGGGAGGATTGAGATGAGTTATgctcttaaacGCTCGTCCTCTGCTCTCGCATGGGTAGTGGGAATGATTTATATGGATGTTATGAGTGTTGGGT
DNMT3A_2	AGGAGGAGGGTAATGATAGAATGGAGTAGTTGGTTGTTAGGAATgctcttaaacTACGGTAATGAGCGCCGCTGATGGATGTTATGAGTGTTGGGTATGATGAAGATTGAGGGAAGAA
DPYSL2_1	AGGAGGAGGGTAATGATAGAATAGGTTAGGTTGAGAATAGGAATgctcttaaacTAGCTGGGGCTGTGTTGGAGATTGGGAGGATTGAGATGAGTTATGATGAAGATTGAGGGAAGAA
DPYSL2_2	GGGTTGATTAGTGGTAGAAAATTGAAAGGAATGGGTTGTGGTATgctcttaaacCTTCCCTCCTGTTTCTCTCTATGGGATTATGGGTTTGTAGTAATGTGAAGTGGAAGGTGAGATT
DSCAM_1	AGGTTAGGTTGAGAATAGGAATAGAGTGAGTAGTAGTGGAGTATgctcttaaacACCTTCCCTGCCTGCGAGCATGATGAAGATTGAGGGAAGAAATGAATGGAGGGTTAGAGGTAA
DSCAM_2	GGAGTAGTTGGTTGTTAGGAATATAGGAAATGGTGGTAGTGTATgctcttaaacCTGCCAACCTTCCCTGCCTGATGGATGTTATGAGTGTTGGGTATGAATGGAGGGTTAGAGGTAA
DYNC1H1_1	GGAGTAGTTGGTTGTTAGGAATGGGTTGATTAGTGGTAGAAAATgctcttaaacCCGGAAGCCGGACCGTCCGCATGGGTAGTGGGAATGATTTATATGAATGGAGGGTTAGAGGTAA
DYNC1H1_2	TAGAGTTGATAGAGGGAGAAATATAGGAAATGGTGGTAGTGTATgctcttaaacTTTCTGTCTCTTGCTGGCTGATAGGAGGAGGGTAATGATAGAATGATGAAGATTGAGGGAAGAA
DYRK1A_1	TGAAAGGAATGGGTTGTGGTATAGAGTGAGTAGTAGTGGAGTATgctcttaaacTCGCACACGCTCCCTCGCACATGGGTGGTTTAGTGTGTGTTTATTGGGAGGATTGAGATGAGTT
DYRK1A_2	GGATGTTATGAGTGTTGGGTATGGGTTGATTAGTGGTAGAAAATgctcttaaacTCGCACACACACTCGCACTCATGATGAAGATTGAGGGAAGAAATGGGATTATGGGTTTGTAGTA
EHMT1_1	TGTGGTTTGGAGATGATAGAATAGGAGGAGGGTAATGATAGAATgctcttaaacATGCCGAGGTGAGCAGCGGGATGGGTAGTGGGAATGATTTATATGGGATTATGGGTTTGTAGTA
EHMT1_2	TAGAGTTGATAGAGGGAGAAATTGTGGAGGGATTGAAGGATAATgctcttaaacCCGATGCCGAGGTGAGCAGCATAGGAGGAGGGTAATGATAGAATAGTTGGGTATGGAGAAAGGT
EIF3F_1	TGTGGAGGGATTGAAGGATAATGGGTTGATTAGTGGTAGAAAATgctcttaaacGAGGAGCACTTACTGGTACATGGGTAGTGGGAATGATTTATATAGTTGGGTATGGAGAAAGGT
EIF3F_2	GGAGTAGTTGGTTGTTAGGAATATAGGAAATGGTGGTAGTGTATgctcttaaacGGACTGGGGTTGGCGTGGCATTGTGGTTTGGAGATGATAGAATAGTTGGGTATGGAGAAAGGT
EIF3G_1	TAGAGTTGATAGAGGGAGAAATTGAAAGGAATGGGTTGTGGTATgctcttaaacACTGGAGACTTTGAGTGAGTATGAGATTAGAGATGAGTTGGAATGTGAAGTGGAAGGTGAGATT
EIF3G_2	GGGTTGATTAGTGGTAGAAAATATAGGAAATGGTGGTAGTGTATgctcttaaacACTCACTCAAAGTCTCCAGTATTAGAGTTGATAGAGGGAGAAATGGGTGGTTTAGTGTGTGTTT
ELAVL3_1	TTGGAGGTGTAGGGAGTAAAATGGGTTGATTAGTGGTAGAAAATgctcttaaacGTGTGTTCAAGTCCTCTCCATGGAGTAGTTGGTTGTTAGGAATTGGGAGGATTGAGATGAGTT
ELAVL3_2	AGGAGGAGGGTAATGATAGAATAGGTTAGGTTGAGAATAGGAATgctcttaaacTGTGTTCAAGTCCTCTCCATGGATGTTATGAGTGTTGGGTATAGTTGGGTATGGAGAAAGGT
EP300_1	AGAGTGAGTAGTAGTGGAGTATATAGGAAATGGTGGTAGTGTATgctcttaaacTCTTGTTTGTGTGCTAGGCTATGGGATTATGGGTTTGTAGTAATGTGAAGTGGAAGGTGAGATT
EP300_2	AGAGTGAGTAGTAGTGGAGTATATAGGAAATGGTGGTAGTGTATgctcttaaacGCGTCCTGCTTGCCCACTCTATGGGTTGATTAGTGGTAGAAAATAGGTTAGGTTGAGAATAGGA
FOXG1_1	TGTGGAGGGATTGAAGGATAATATAGGAAATGGTGGTAGTGTATgctcttaaacCAATTAATTTTCCGAGCTACATAGGAGGAGGGTAATGATAGAATGGGTAGTGGGAATGATTTAT
FOXG1_2	AGGTTAGGTTGAGAATAGGAATGGGTTGATTAGTGGTAGAAAATgctcttaaacCGGCGAGGCTGGGGAGACAGATGGGTGGTTTAGTGTGTGTTTATTGGGAGGATTGAGATGAGTT
FOXP1_1	TGGGAGGATTGAGATGAGTTATGGGTGGTTTAGTGTGTGTTTATgctcttaaacACCTGACACTCTCCATGTAGATGAATGGAGGGTTAGAGGTAAATAGTTGGGTATGGAGAAAGGT
FOXP1_2	TTGGAGGTGTAGGGAGTAAAATAGAGTGAGTAGTAGTGGAGTATgctcttaaacGACACTCTCCATGTAGCCGCATGGGTGGTTTAGTGTGTGTTTATGGATGTTATGAGTGTTGGGT
FOXP2_1	AGAGTGAGTAGTAGTGGAGTATATAGGAAATGGTGGTAGTGTATgctcttaaacTAGCTCTAGCCCCGCGCCACATTGAAAGGAATGGGTTGTGGTATGGGTAGTGGGAATGATTTAT
FOXP2_2	TGTGGAGGGATTGAAGGATAATAGGTTAGGTTGAGAATAGGAATgctcttaaacCTTCGCCCTAGCTCTAGCATGAGATTAGAGATGAGTTGGAATGGGTAGTGGGAATGATTTAT
GABRB2_1	GGGTGGTTTAGTGTGTGTTTATAGGAGGAGGGTAATGATAGAATgctcttaaacACTTAGTCTGCCCAGTGCAGATTGTGGTTTGGAGATGATAGAATGAGATTAGAGATGAGTTGGA
GABRB2_2	GGGTTGATTAGTGGTAGAAAATTGAAAGGAATGGGTTGTGGTATgctcttaaacCTCTTCAGTGAAACCCTCAAATTGTGGAGGGATTGAAGGATAATTTGGAGGTGTAGGGAGTAAA
GABRB3_1	TAGAGTTGATAGAGGGAGAAATTGAAAGGAATGGGTTGTGGTATgctcttaaacGGGCTGCTCCTGCTGCTGCATAGGAGGAGGGTAATGATAGAATGGGTAGTGGGAATGATTTAT
GABRB3_2	GGGATTATGGGTTTGTAGTAATTGTGGAGGGATTGAAGGATAATgctcttaaacCGGCTGCGGGTCGCGACGGCATGTGAAGTGGAAGGTGAGATTATGAATGGAGGGTTAGAGGTAA
GFAP_1	TTGGAGGTGTAGGGAGTAAAATAGGTTAGGTTGAGAATAGGAATgctcttaaacCCGCTGCTCGCCGCTCCTACATTGTGGTTTGGAGATGATAGAATGGGTAGTGGGAATGATTTAT
GFAP_2	GGATGTTATGAGTGTTGGGTATGGGTAGTGGGAATGATTTATATgctcttaaacCTGCTCGCCGCTCCTACGTCATGGGATTATGGGTTTGTAGTAATGTGAAGTGGAAGGTGAGATT
GIGYF1_1	AGAGTGAGTAGTAGTGGAGTATATAGGAAATGGTGGTAGTGTATgctcttaaacGCTTGATCCCCCAACACTGAATTAGAGTTGATAGAGGGAGAAATGGAGTAGTTGGTTGTTAGGA
GIGYF1_2	AGGAGGAGGGTAATGATAGAATGGAGTAGTTGGTTGTTAGGAATgctcttaaacCCCCGAGGCCAGCTTGATCATTGGGAGGATTGAGATGAGTTATTGTGGTTTGGAGATGATAGA
GNAI1_1	TAGAGTTGATAGAGGGAGAAATAGAGTGAGTAGTAGTGGAGTATgctcttaaacGGGTTTGGGGTTTTGAATCTATGAGATTAGAGATGAGTTGGAATAGTTGGGTATGGAGAAAGGT
GNAI1_2	GGGATTATGGGTTTGTAGTAATGATGAAGATTGAGGGAAGAAATgctcttaaacGGTTTGGGGTTTTGAATCTCATGAATGGAGGGTTAGAGGTAAATAGTTGGGTATGGAGAAAGGT
GRIA2_1	AGGAGGAGGGTAATGATAGAATATAGGAAATGGTGGTAGTGTATgctcttaaacGGGAAATAGGGATTCTTCTGATTGGGAGGATTGAGATGAGTTATAGTTGGGTATGGAGAAAGGT
GRIA2_2	TGTGGAGGGATTGAAGGATAATGGGTTGATTAGTGGTAGAAAATgctcttaaacTATTTCCCAGGTCCTGCTGGATTAGAGTTGATAGAGGGAGAAATGTGAAGTGGAAGGTGAGATT
GRIN2B_1	GGATGTTATGAGTGTTGGGTATGGGTAGTGGGAATGATTTATATgctcttaaacTCGGTGGAGCATGGTCATTCATGAATGGAGGGTTAGAGGTAAATAGTTGGGTATGGAGAAAGGT
GRIN2B_2	GGAGTAGTTGGTTGTTAGGAATAGGTTAGGTTGAGAATAGGAATgctcttaaacCCTTAGGAAGGGGACGCTTTATGGGTGGTTTAGTGTGTGTTTATGGGTAGTGGGAATGATTTAT
HDLBP_1	TAGAGTTGATAGAGGGAGAAATATAGGAAATGGTGGTAGTGTATgctcttaaacGCTGGTCCTGCCGCTGGCTTATGGGTAGTGGGAATGATTTATATAGTTGGGTATGGAGAAAGGT
HDLBP_2	TAGAGTTGATAGAGGGAGAAATTTGGAGGTGTAGGGAGTAAAATgctcttaaacCTGGTCCTGCCGCTGGCTTAATAGGAGGAGGGTAATGATAGAATGGGTGGTTTAGTGTGTGTTT
HECTD4_1	TTGGAGGTGTAGGGAGTAAAATGGGTTGATTAGTGGTAGAAAATgctcttaaacCTCGGCAACCAACTGTCAGTATAGGAGGAGGGTAATGATAGAATGAATGGAGGGTTAGAGGTAA
HECTD4_2	TGTGGAGGGATTGAAGGATAATAGAGTGAGTAGTAGTGGAGTATgctcttaaacAGCGGCAGAGGCGGATCCTGATTAGAGTTGATAGAGGGAGAAATTGGGAGGATTGAGATGAGTT
HIVEP2_1	GGGTAGTGGGAATGATTTATATAGGTTAGGTTGAGAATAGGAATgctcttaaacCAGCGGTGGCCGGGCCGTGCATGGGATTATGGGTTTGTAGTAATAGTTGGGTATGGAGAAAGGT
HIVEP2_2	GAGATTAGAGATGAGTTGGAATTGTGGTTTGGAGATGATAGAATgctcttaaacGTGCACGTCGCTCATTAGTAATGGGATTATGGGTTTGTAGTAATGTGAAGTGGAAGGTGAGATT
HNRNPH2_1	TGAAAGGAATGGGTTGTGGTATAGAGTGAGTAGTAGTGGAGTATgctcttaaacTCAAACGGCTATAGCGAGACATGTGAAGTGGAAGGTGAGATTATGAATGGAGGGTTAGAGGTAA
HNRNPH2_2	GGGTGGTTTAGTGTGTGTTTATTGTGGAGGGATTGAAGGATAATgctcttaaacTCTCGCTATAGCCGTTTGAGATTGTGGTTTGGAGATGATAGAATGGGATTATGGGTTTGTAGTA
HNRNPU_1	AGAGTGAGTAGTAGTGGAGTATATAGGAAATGGTGGTAGTGTATgctcttaaacCTCTGCAGCACGAACCCATCATAGGAGGAGGGTAATGATAGAATGGGTGGTTTAGTGTGTGTTT
HNRNPU_2	GGGTGGTTTAGTGTGTGTTTATAGAGTGAGTAGTAGTGGAGTATgctcttaaacATCTCCAGCCGCAGCCGCAGATGGGTAGTGGGAATGATTTATATGTGAAGTGGAAGGTGAGATT
IQSEC2_1	TAGAGTTGATAGAGGGAGAAATTTGGAGGTGTAGGGAGTAAAATgctcttaaacTTGGGACAGGTCCAGACCCAATGGGATTATGGGTTTGTAGTAATGTGAAGTGGAAGGTGAGATT
IQSEC2_2	TGTGGAGGGATTGAAGGATAATAGAGTGAGTAGTAGTGGAGTATgctcttaaacTGGCCTAGCCGGTGTCTCCAATTGTGGTTTGGAGATGATAGAATAGTTGGGTATGGAGAAAGGT
IRF2BPL_1	TGGGAGGATTGAGATGAGTTATGGAGTAGTTGGTTGTTAGGAATgctcttaaacGAATGTGGGGTTGTGATTGTATGAGATTAGAGATGAGTTGGAATGATGAAGATTGAGGGAAGAA
IRF2BPL_2	GGAGTAGTTGGTTGTTAGGAATATAGGAAATGGTGGTAGTGTATgctcttaaacCCGGAACGTAGAGTAACAATATGAGATTAGAGATGAGTTGGAATGTGAAGTGGAAGGTGAGATT
ITPR3_1	AGGTTAGGTTGAGAATAGGAATTGAAAGGAATGGGTTGTGGTATgctcttaaacAGACGTGGGCACCTCCTCACATGAGATTAGAGATGAGTTGGAATGAATGGAGGGTTAGAGGTAA
ITPR3_2	TGTGGAGGGATTGAAGGATAATATAGGAAATGGTGGTAGTGTATgctcttaaacGCGCGTACCTGCAGCGTAGAATGGGTGGTTTAGTGTGTGTTTATGTGAAGTGGAAGGTGAGATT
KCNMA1_1	AGGAGGAGGGTAATGATAGAATTTGGAGGTGTAGGGAGTAAAATgctcttaaacATCAACAGCCATATTGCTGCATGGATGTTATGAGTGTTGGGTATGTGAAGTGGAAGGTGAGATT
KCNMA1_2	TTGGAGGTGTAGGGAGTAAAATTGTGGAGGGATTGAAGGATAATgctcttaaacTATTGCTGCTACTGCTGCCGATTAGAGTTGATAGAGGGAGAAATGAATGGAGGGTTAGAGGTAA
KCNQ3_1	TGTGGTTTGGAGATGATAGAATTGGGAGGATTGAGATGAGTTATgctcttaaacGTTCCAGCCTCAGCCTGTCAATGATGAAGATTGAGGGAAGAAATGGGATTATGGGTTTGTAGTA
KCNQ3_2	AGGTTAGGTTGAGAATAGGAATAGAGTGAGTAGTAGTGGAGTATgctcttaaacGCCCGTTCCAGCCTCAGCCTATGGAGTAGTTGGTTGTTAGGAATTGGGAGGATTGAGATGAGTT
KDM5B_1	AGGTTAGGTTGAGAATAGGAATTGAAAGGAATGGGTTGTGGTATgctcttaaacGTGCAGACGCGGCTCGAGCAATGGGTGGTTTAGTGTGTGTTTATTGTGGTTTGGAGATGATAGA
KDM5B_2	TGAAAGGAATGGGTTGTGGTATATAGGAAATGGTGGTAGTGTATgctcttaaacAGCGGAGCTCGCAGCCTCGGATAGGTTAGGTTGAGAATAGGAATGGATGTTATGAGTGTTGGGT
KDM6B_1	AGAGTGAGTAGTAGTGGAGTATATAGGAAATGGTGGTAGTGTATgctcttaaacCTCTCGTGGCTCGCGTATCATGAATGGAGGGTTAGAGGTAAATAGTTGGGTATGGAGAAAGGT
KDM6B_2	AGGTTAGGTTGAGAATAGGAATGGGTTGATTAGTGGTAGAAAATgctcttaaacCTTTTAGTCCCCCAACTTCATGGGTAGTGGGAATGATTTATATGGATGTTATGAGTGTTGGGT
KIAA0232_1	AGGAGGAGGGTAATGATAGAATAGAGTGAGTAGTAGTGGAGTATgctcttaaacCTCGGAGCCAGAGGAGAGGCATGGGTAGTGGGAATGATTTATATGAATGGAGGGTTAGAGGTAA
KIAA0232_2	AGGAGGAGGGTAATGATAGAATTAGAGTTGATAGAGGGAGAAATgctcttaaacTGGCCTGCGCCTTACGTAAAATGGATGTTATGAGTGTTGGGTATGGGATTATGGGTTTGTAGTA
KMT2A_1	GAGATTAGAGATGAGTTGGAATGGAGTAGTTGGTTGTTAGGAATgctcttaaacCCGACAGCTGTGCGCCATGTATGGATGTTATGAGTGTTGGGTATAGTTGGGTATGGAGAAAGGT
KMT2A_2	TTGGAGGTGTAGGGAGTAAAATTGTGGAGGGATTGAAGGATAATgctcttaaacCCGGTGGTCCCGGGTCGGGCATGGAGTAGTTGGTTGTTAGGAATAGGAGGAGGGTAATGATAGA
KMT2C_1	AGGAGGAGGGTAATGATAGAATAGAGTGAGTAGTAGTGGAGTATgctcttaaacGGGGCTGCGGGAAATGCGAGATGATGAAGATTGAGGGAAGAAATAGTTGGGTATGGAGAAAGGT
KMT2C_2	GGAGTAGTTGGTTGTTAGGAATTAGAGTTGATAGAGGGAGAAATgctcttaaacTGTTGCCGCCTCTCCCGGTAATGATGAAGATTGAGGGAAGAAATGGGATTATGGGTTTGTAGTA
KMT2E_1	GATGAAGATTGAGGGAAGAAATGGATGTTATGAGTGTTGGGTATgctcttaaacGAGTTCGGGAGCGGCAACAGATGTGAAGTGGAAGGTGAGATTATGAATGGAGGGTTAGAGGTAA
KMT2E_2	TGGGAGGATTGAGATGAGTTATGGAGTAGTTGGTTGTTAGGAATgctcttaaacTGCCGGAGTTCGGGAGCGGCATGGGATTATGGGTTTGTAGTAATAGTTGGGTATGGAGAAAGGT
LDB1_1	TAGAGTTGATAGAGGGAGAAATAGGTTAGGTTGAGAATAGGAATgctcttaaacGTCTGCTCCGCGCCTGACAGATGGGTGGTTTAGTGTGTGTTTATAGTTGGGTATGGAGAAAGGT
LDB1_2	TGGGAGGATTGAGATGAGTTATAGGTTAGGTTGAGAATAGGAATgctcttaaacGCGCGCACACACGCAGAGGCATGAGATTAGAGATGAGTTGGAATAGTTGGGTATGGAGAAAGGT
LRRC4C_1	TGTGGTTTGGAGATGATAGAATATAGGAAATGGTGGTAGTGTATgctcttaaacTGTATCTGATCTTCCAGCACATGAGATTAGAGATGAGTTGGAATGGGTAGTGGGAATGATTTAT
LRRC4C_2	TAGAGTTGATAGAGGGAGAAATGGGTTGATTAGTGGTAGAAAATgctcttaaacTCTTTATGGATCCTCAAAGTATAGGAGGAGGGTAATGATAGAATGAGATTAGAGATGAGTTGGA
MAP1A_1	GGGTTGATTAGTGGTAGAAAATTGAAAGGAATGGGTTGTGGTATgctcttaaacTGAGAGGCTTCCTCCTACACATAGGAGGAGGGTAATGATAGAATGGGTGGTTTAGTGTGTGTTT
MAP1A_2	TAGAGTTGATAGAGGGAGAAATTTGGAGGTGTAGGGAGTAAAATgctcttaaacCCATGAGAGGCTTCCTCCTAATGGATGTTATGAGTGTTGGGTATGATGAAGATTGAGGGAAGAA
MBD5_1	TGTGGTTTGGAGATGATAGAATGGAGTAGTTGGTTGTTAGGAATgctcttaaacCTCTCTTCATCATCAGCTGCATGGGTAGTGGGAATGATTTATATGTGAAGTGGAAGGTGAGATT
MBD5_2	GGAGTAGTTGGTTGTTAGGAATTGTGGAGGGATTGAAGGATAATgctcttaaacTCTGCCACTGCCTCTCTCTTATGATGAAGATTGAGGGAAGAAATGAATGGAGGGTTAGAGGTAA
MED13L_1	TGTGGAGGGATTGAAGGATAATAGGTTAGGTTGAGAATAGGAATgctcttaaacCAGTCAGCCTCGCTTCTCCTATAGGAGGAGGGTAATGATAGAATGGGTGGTTTAGTGTGTGTTT
MED13L_2	TAGAGTTGATAGAGGGAGAAATTGAAAGGAATGGGTTGTGGTATgctcttaaacCCCCAGTCAGCCTCGCTTCTATTGTGGTTTGGAGATGATAGAATAGTTGGGTATGGAGAAAGGT
MKX_1	GGGTTGATTAGTGGTAGAAAATTGAAAGGAATGGGTTGTGGTATgctcttaaacGCCTCGAGACTAGGCGCACTATTAGAGTTGATAGAGGGAGAAATGGAGTAGTTGGTTGTTAGGA
MKX_2	TGGGAGGATTGAGATGAGTTATGGGTGGTTTAGTGTGTGTTTATgctcttaaacCGAGACTAGGCGCACTCCCAATGAGATTAGAGATGAGTTGGAATGGGTAGTGGGAATGATTTAT
MYT1L_1	TTGGAGGTGTAGGGAGTAAAATGGGTTGATTAGTGGTAGAAAATgctcttaaacGGGGTGCTTCAACAAGACTGATGGGTAGTGGGAATGATTTATATGGGATTATGGGTTTGTAGTA
MYT1L_2	GGGTGGTTTAGTGTGTGTTTATTAGAGTTGATAGAGGGAGAAATgctcttaaacGGGTGCTTCAACAAGACTGCATGGGTAGTGGGAATGATTTATATGGGATTATGGGTTTGTAGTA
NACC1_1	GGGTTGATTAGTGGTAGAAAATTGAAAGGAATGGGTTGTGGTATgctcttaaacCTGCTGCTGAGGCGGAGGCATTGGGAGGATTGAGATGAGTTATTGTGGTTTGGAGATGATAGA
NACC1_2	GGAGTAGTTGGTTGTTAGGAATAGAGTGAGTAGTAGTGGAGTATgctcttaaacCCGCGGCCTCCGCCTCAGCAATTGTGGTTTGGAGATGATAGAATGAATGGAGGGTTAGAGGTAA
NCOA1_1	GGGTGGTTTAGTGTGTGTTTATGGAGTAGTTGGTTGTTAGGAATgctcttaaacCCGCGGATGCTCGCCCTCTCATGATGAAGATTGAGGGAAGAAATGTGAAGTGGAAGGTGAGATT
NCOA1_2	GATGAAGATTGAGGGAAGAAATAGGTTAGGTTGAGAATAGGAATgctcttaaacCGGATGCTCGCCCTCTCCGCATGGGATTATGGGTTTGTAGTAATGTGAAGTGGAAGGTGAGATT
NR3C2_1	TGTGGTTTGGAGATGATAGAATTAGAGTTGATAGAGGGAGAAATgctcttaaacGGGTGCAAGAGCGTTGCTGCATGGGTAGTGGGAATGATTTATATGAATGGAGGGTTAGAGGTAA
NR3C2_2	AGAGTGAGTAGTAGTGGAGTATATAGGAAATGGTGGTAGTGTATgctcttaaacGGTGACTGACTGCACGGGCTATTGTGGAGGGATTGAAGGATAATTTGGAGGTGTAGGGAGTAAA
NRXN1_1	GGATGTTATGAGTGTTGGGTATTGTGGTTTGGAGATGATAGAATgctcttaaacGAGGTCTATGGATAAGGCGAATGGGATTATGGGTTTGTAGTAATAGTTGGGTATGGAGAAAGGT
NRXN1_2	GGGTAGTGGGAATGATTTATATTGAAAGGAATGGGTTGTGGTATgctcttaaacTTTCAGAGGCGTCAGGCTTGATGGATGTTATGAGTGTTGGGTATGATGAAGATTGAGGGAAGAA
NSD1_1	TGTGGTTTGGAGATGATAGAATAGAGTGAGTAGTAGTGGAGTATgctcttaaacCAGCGCACTAGTTACCGTGCATGGGTAGTGGGAATGATTTATATGATGAAGATTGAGGGAAGAA
NSD1_2	GGAGTAGTTGGTTGTTAGGAATTGTGGAGGGATTGAAGGATAATgctcttaaacGGGCAGGTCGCGCTCGCTGCATGGGTAGTGGGAATGATTTATATGGGATTATGGGTTTGTAGTA
NUP155_1	AGGTTAGGTTGAGAATAGGAATATAGGAAATGGTGGTAGTGTATgctcttaaacAGAAGTTAGCTTAGATCCGCATGGGTAGTGGGAATGATTTATATGATGAAGATTGAGGGAAGAA
NUP155_2	TGTGGTTTGGAGATGATAGAATTGAAAGGAATGGGTTGTGGTATgctcttaaacAACGAGCGCCTTGGCGCCTCATGGATGTTATGAGTGTTGGGTATGTGAAGTGGAAGGTGAGATT
PACS1_1	TGAAAGGAATGGGTTGTGGTATAGAGTGAGTAGTAGTGGAGTATgctcttaaacGTTGCGGCTCGCGAGGCCGAATTTGGAGGTGTAGGGAGTAAAATTAGAGTTGATAGAGGGAGAA
PACS1_2	AGGAGGAGGGTAATGATAGAATTGTGGAGGGATTGAAGGATAATgctcttaaacCCGCTGCCTGTTGCGGCTCGATTGGGAGGATTGAGATGAGTTATGGATGTTATGAGTGTTGGGT
PAX5_1	TAGAGTTGATAGAGGGAGAAATGGGTTGATTAGTGGTAGAAAATgctcttaaacCGTCTGGCGCGCTGAGCAGGATTGGGAGGATTGAGATGAGTTATAGTTGGGTATGGAGAAAGGT
PAX5_2	TTGGAGGTGTAGGGAGTAAAATTGTGGAGGGATTGAAGGATAATgctcttaaacGAGTAGAGCGGGAAGCCGGGATGGGTAGTGGGAATGATTTATATGGATGTTATGAGTGTTGGGT
PHF12_1	TGGGAGGATTGAGATGAGTTATGGGTGGTTTAGTGTGTGTTTATgctcttaaacCCGTCTGCGTCCCGGCTGCATGGGATTATGGGTTTGTAGTAATGTGAAGTGGAAGGTGAGATT
PHF12_2	TGAAAGGAATGGGTTGTGGTATATAGGAAATGGTGGTAGTGTATgctcttaaacCCGCCGTCTGCGTCCCGGCTATGTGAAGTGGAAGGTGAGATTATAGTTGGGTATGGAGAAAGGT
PHF2_1	TGTGGAGGGATTGAAGGATAATTGAAAGGAATGGGTTGTGGTATgctcttaaacTGCAGGCGTCGCACTCGATCATGGGATTATGGGTTTGTAGTAATAGTTGGGTATGGAGAAAGGT
PHF2_2	TGTGGAGGGATTGAAGGATAATGGGTTGATTAGTGGTAGAAAATgctcttaaacGGACCGACCCGGGCAGCGCAATGGATGTTATGAGTGTTGGGTATGAATGGAGGGTTAGAGGTAA
PHF21A_1	GAGATTAGAGATGAGTTGGAATTGTGGTTTGGAGATGATAGAATgctcttaaacACAGTTTCTCTCCTGCTGCTATGGATGTTATGAGTGTTGGGTATGATGAAGATTGAGGGAAGAA
PHF21A_2	GGGTGGTTTAGTGTGTGTTTATTTGGAGGTGTAGGGAGTAAAATgctcttaaacCCTCTCAGCAGCAGCAGCGAATTGTGGTTTGGAGATGATAGAATGATGAAGATTGAGGGAAGAA
POGZ_1	AGGAGGAGGGTAATGATAGAATAGGTTAGGTTGAGAATAGGAATgctcttaaacTGTACGGGAGCTGGCGCGGGATGAGATTAGAGATGAGTTGGAATGTGAAGTGGAAGGTGAGATT
POGZ_2	TGAAAGGAATGGGTTGTGGTATAGAGTGAGTAGTAGTGGAGTATgctcttaaacAGGAATGCGGCTCCGTGTACATAGGTTAGGTTGAGAATAGGAATTGTGGAGGGATTGAAGGATA
PPP1R9B_1	TGTGGAGGGATTGAAGGATAATTGAAAGGAATGGGTTGTGGTATgctcttaaacGAGACCGAGCGGCTGCCCTTATAGGAGGAGGGTAATGATAGAATTGTGGTTTGGAGATGATAGA
PPP1R9B_2	GTGAAGTGGAAGGTGAGATTATTTGGAGGTGTAGGGAGTAAAATgctcttaaacGAGCGGCGGCTGCCGGAGACATGAATGGAGGGTTAGAGGTAAATAGTTGGGTATGGAGAAAGGT
PPP2R5D_1	AGGAGGAGGGTAATGATAGAATGGAGTAGTTGGTTGTTAGGAATgctcttaaacGCTTTGCTCGGCCGCACTCGATGGGATTATGGGTTTGTAGTAATGTGAAGTGGAAGGTGAGATT
PPP2R5D_2	AGGTTAGGTTGAGAATAGGAATGGGTTGATTAGTGGTAGAAAATgctcttaaacCTCCGGCTCCGGCTTTGCTCATTGTGGAGGGATTGAAGGATAATGGGATTATGGGTTTGTAGTA
PPP5C_1	GGATGTTATGAGTGTTGGGTATAGGTTAGGTTGAGAATAGGAATgctcttaaacCCGGCTGATGGAGCTCTGAAATGGGATTATGGGTTTGTAGTAATGAATGGAGGGTTAGAGGTAA
PPP5C_2	TGAAAGGAATGGGTTGTGGTATAGAGTGAGTAGTAGTGGAGTATgctcttaaacCTTCAGAGCTCCATCAGCCGATGGAGTAGTTGGTTGTTAGGAATAGGAGGAGGGTAATGATAGA
PRR12_1	AGGTTAGGTTGAGAATAGGAATGGGTTGATTAGTGGTAGAAAATgctcttaaacCTGCGCTCACGGTGCAGCCAATGTGAAGTGGAAGGTGAGATTATGAATGGAGGGTTAGAGGTAA
PRR12_2	TGGGAGGATTGAGATGAGTTATAGAGTGAGTAGTAGTGGAGTATgctcttaaacCCTCCTCCTCTGCGCTCACGATGTGAAGTGGAAGGTGAGATTATAGTTGGGTATGGAGAAAGGT
PTEN_1	GGAGTAGTTGGTTGTTAGGAATTGTGGAGGGATTGAAGGATAATgctcttaaacTCGCCTGAGCCCGGCCTCGCATTGTGGTTTGGAGATGATAGAATGGATGTTATGAGTGTTGGGT
PTEN_2	AGGTTAGGTTGAGAATAGGAATATAGGAAATGGTGGTAGTGTATgctcttaaacCTGTGAGGCGAGGCCGGGCTATTGGGAGGATTGAGATGAGTTATGAATGGAGGGTTAGAGGTAA
PTK7_1	TTGGAGGTGTAGGGAGTAAAATGGGTTGATTAGTGGTAGAAAATgctcttaaacGAGGCGTCCCGAGCCGGAGCATGGGTGGTTTAGTGTGTGTTTATGAGATTAGAGATGAGTTGGA
PTK7_2	TGAAAGGAATGGGTTGTGGTATATAGGAAATGGTGGTAGTGTATgctcttaaacCGGGGTCGGGCTCCGGCTGCATTGTGGTTTGGAGATGATAGAATGATGAAGATTGAGGGAAGAA
RAI1_1	GGGTAGTGGGAATGATTTATATTGGGAGGATTGAGATGAGTTATgctcttaaacCGAGGAATGCGATCCCCTCATGATGAAGATTGAGGGAAGAAATGAATGGAGGGTTAGAGGTAA
RAI1_2	GAGATTAGAGATGAGTTGGAATTGAAAGGAATGGGTTGTGGTATgctcttaaacGCCTGGTGTCCGCGGGTGCATGGATGTTATGAGTGTTGGGTATGGGATTATGGGTTTGTAGTA
RFX3_1	TGTGGAGGGATTGAAGGATAATAGGTTAGGTTGAGAATAGGAATgctcttaaacTTGCCTTGTGAATCAAGCGCATTAGAGTTGATAGAGGGAGAAATGGAGTAGTTGGTTGTTAGGA
RFX3_2	GGAGTAGTTGGTTGTTAGGAATAGAGTGAGTAGTAGTGGAGTATgctcttaaacCGTGCGAGTGTCTCCCTCTCATGGGTAGTGGGAATGATTTATATAGTTGGGTATGGAGAAAGGT
RORB_1	AGGTTAGGTTGAGAATAGGAATAGAGTGAGTAGTAGTGGAGTATgctcttaaacCCCTGTAACTGAACAGTGAAATTGTGGTTTGGAGATGATAGAATGGATGTTATGAGTGTTGGGT
RORB_2	GGGTGGTTTAGTGTGTGTTTATGGGTTGATTAGTGGTAGAAAATgctcttaaacTTCCTCCCTGTAACTGAACAATTGTGGTTTGGAGATGATAGAATGAATGGAGGGTTAGAGGTAA
SATB1_1	TGTGGTTTGGAGATGATAGAATGGGTGGTTTAGTGTGTGTTTATgctcttaaacCGTCCGGGGAACGGGAGCGAATGTGAAGTGGAAGGTGAGATTATAGTTGGGTATGGAGAAAGGT
SATB1_2	GGGTGGTTTAGTGTGTGTTTATTAGAGTTGATAGAGGGAGAAATgctcttaaacGGAGGAGGCTGCGTGCTCGGATGATGAAGATTGAGGGAAGAAATGAATGGAGGGTTAGAGGTAA
SCN1A_1	TGTGGTTTGGAGATGATAGAATTGGGAGGATTGAGATGAGTTATgctcttaaacTGAGTTTCCACAGGCCAGCAATGTGAAGTGGAAGGTGAGATTATGAATGGAGGGTTAGAGGTAA
SCN1A_2	GGGTAGTGGGAATGATTTATATGAGATTAGAGATGAGTTGGAATgctcttaaacGTGGAAACTCATGGAACTGTATGATGAAGATTGAGGGAAGAAATGGGATTATGGGTTTGTAGTA
SCN2A_1	TTGGAGGTGTAGGGAGTAAAATAGGTTAGGTTGAGAATAGGAATgctcttaaacTTGCCTTAGCTTTCTGTTCTATGATGAAGATTGAGGGAAGAAATAGTTGGGTATGGAGAAAGGT
SCN2A_2	TGGGAGGATTGAGATGAGTTATGGGTGGTTTAGTGTGTGTTTATgctcttaaacTAGCTTTCTGTTCTGACAGTATGGATGTTATGAGTGTTGGGTATGATGAAGATTGAGGGAAGAA
SCN8A_1	TTGGAGGTGTAGGGAGTAAAATTGTGGAGGGATTGAAGGATAATgctcttaaacCGCGTTAGGGCCGCCGCTGCATGGGTGGTTTAGTGTGTGTTTATTGGGAGGATTGAGATGAGTT
SCN8A_2	AGGAGGAGGGTAATGATAGAATGGAGTAGTTGGTTGTTAGGAATgctcttaaacTTGCAGTCCGGCCGCGCCTCATGAATGGAGGGTTAGAGGTAAATAGTTGGGTATGGAGAAAGGT
SETBP1_1	TGAAAGGAATGGGTTGTGGTATAGAGTGAGTAGTAGTGGAGTATgctcttaaacCCGAGCTAGGGCGGCCAGCTATGATGAAGATTGAGGGAAGAAATGGGATTATGGGTTTGTAGTA
SETBP1_2	GGGTTGATTAGTGGTAGAAAATTGAAAGGAATGGGTTGTGGTATgctcttaaacGCCCGACTCTGCCGCCTCCGATGAATGGAGGGTTAGAGGTAAATAGTTGGGTATGGAGAAAGGT
SETD5_1	GGGTTGATTAGTGGTAGAAAATATAGGAAATGGTGGTAGTGTATgctcttaaacGCCTGCGCTCAGAGACTCACATTTGGAGGTGTAGGGAGTAAAATGATGAAGATTGAGGGAAGAA
SETD5_2	GGGTTGATTAGTGGTAGAAAATAGAGTGAGTAGTAGTGGAGTATgctcttaaacCCCGCCTGCGCTCAGAGACTATGGGTGGTTTAGTGTGTGTTTATAGTTGGGTATGGAGAAAGGT
SHANK2_1	AGGTTAGGTTGAGAATAGGAATGGGTTGATTAGTGGTAGAAAATgctcttaaacGAGCTCAGGAGCCGCCGCCGATGGAGTAGTTGGTTGTTAGGAATAGGAGGAGGGTAATGATAGA
SHANK2_2	GGGTTGATTAGTGGTAGAAAATATAGGAAATGGTGGTAGTGTATgctcttaaacCGCCGGAGCTCAGGAGCCGCATGGGATTATGGGTTTGTAGTAATAGTTGGGTATGGAGAAAGGT
SHANK3_1	GGAGTAGTTGGTTGTTAGGAATTAGAGTTGATAGAGGGAGAAATgctcttaaacGGGTGCCCGGGCGCTCCTCTATGGGTAGTGGGAATGATTTATATGGATGTTATGAGTGTTGGGT
SHANK3_2	GGAGTAGTTGGTTGTTAGGAATTAGAGTTGATAGAGGGAGAAATgctcttaaacACTCCGGGGTGCCCGGGCGCATTGTGGTTTGGAGATGATAGAATGAGATTAGAGATGAGTTGGA
SIN3A_1	TGTGGAGGGATTGAAGGATAATAGGTTAGGTTGAGAATAGGAATgctcttaaacCCTCGGAGTTTCCCTCCCTCATGAATGGAGGGTTAGAGGTAAATAGTTGGGTATGGAGAAAGGT
SIN3A_2	TTGGAGGTGTAGGGAGTAAAATTGAAAGGAATGGGTTGTGGTATgctcttaaacCCTCTACCGCCGCGGCCGCTATGGGTAGTGGGAATGATTTATATAGTTGGGTATGGAGAAAGGT
SKI_1	GGGTGGTTTAGTGTGTGTTTATAGGAGGAGGGTAATGATAGAATgctcttaaacCCGCAGTGTCAGCGAGTGAGATGGGTAGTGGGAATGATTTATATGGATGTTATGAGTGTTGGGT
SKI_2	GAGATTAGAGATGAGTTGGAATGGGTGGTTTAGTGTGTGTTTATgctcttaaacACCCTGGTCCCCCGCAGTGTATGGATGTTATGAGTGTTGGGTATGTGAAGTGGAAGGTGAGATT
SLC6A1_1	TAGAGTTGATAGAGGGAGAAATAGAGTGAGTAGTAGTGGAGTATgctcttaaacACTCCTCGGCTCCTGGGCTCATGATGAAGATTGAGGGAAGAAATGTGAAGTGGAAGGTGAGATT
SLC6A1_2	AGGTTAGGTTGAGAATAGGAATATAGGAAATGGTGGTAGTGTATgctcttaaacGACTCCTCGGCTCCTGGGCTATTTGGAGGTGTAGGGAGTAAAATGGGTGGTTTAGTGTGTGTTT
SMARCA2_1	TAGAGTTGATAGAGGGAGAAATTTGGAGGTGTAGGGAGTAAAATgctcttaaacTCTCTGAGTCACCCAGAGTAATGAGATTAGAGATGAGTTGGAATGGGTAGTGGGAATGATTTAT
SMARCA2_2	TGTGGAGGGATTGAAGGATAATAGAGTGAGTAGTAGTGGAGTATgctcttaaacGCACACTCCTCGCGAGCAAGATGGATGTTATGAGTGTTGGGTATGGGATTATGGGTTTGTAGTA
SMARCC2_1	TGTGGAGGGATTGAAGGATAATAGGTTAGGTTGAGAATAGGAATgctcttaaacCCGTCCTTCTTCCGCACCGCATTGGGAGGATTGAGATGAGTTATTGTGGTTTGGAGATGATAGA
SMARCC2_2	GGAGTAGTTGGTTGTTAGGAATGGGTTGATTAGTGGTAGAAAATgctcttaaacTCTTCCGCACCGCCATCTTCATGGGTGGTTTAGTGTGTGTTTATGGATGTTATGAGTGTTGGGT
SPAST_1	TGAAAGGAATGGGTTGTGGTATATAGGAAATGGTGGTAGTGTATgctcttaaacTCCTGTCGCTGTCCTCTCCGATGGAGTAGTTGGTTGTTAGGAATGGGTGGTTTAGTGTGTGTTT
SPAST_2	TAGAGTTGATAGAGGGAGAAATAGGTTAGGTTGAGAATAGGAATgctcttaaacTCCTGTCGCTGTCCTCTCCGATGGATGTTATGAGTGTTGGGTATGTGAAGTGGAAGGTGAGATT
SRCAP_1	TGAAAGGAATGGGTTGTGGTATAGAGTGAGTAGTAGTGGAGTATgctcttaaacTCTCGGCCGCCACCACCACATGGGTTGATTAGTGGTAGAAAATGGATGTTATGAGTGTTGGGT
SRCAP_2	TGTGGAGGGATTGAAGGATAATATAGGAAATGGTGGTAGTGTATgctcttaaacCCGCTGCCGCTCCCGAGGCATTAGAGTTGATAGAGGGAGAAATTGTGGTTTGGAGATGATAGA
STXBP1_1	AGGTTAGGTTGAGAATAGGAATGGGTTGATTAGTGGTAGAAAATgctcttaaacCCTCAGGTGGGCGCGCTGGGATTGTGGTTTGGAGATGATAGAATGAGATTAGAGATGAGTTGGA
STXBP1_2	GGGTTGATTAGTGGTAGAAAATAGAGTGAGTAGTAGTGGAGTATgctcttaaacACCTGAGGAGGCGGCGGGGTATAGGAGGAGGGTAATGATAGAATTGGGAGGATTGAGATGAGTT
SYNGAP1_1	TAGAGTTGATAGAGGGAGAAATTGAAAGGAATGGGTTGTGGTATgctcttaaacTTGGCTCTTATTCTCCTCCTATTGGGAGGATTGAGATGAGTTATGATGAAGATTGAGGGAAGAA
SYNGAP1_2	TTGGAGGTGTAGGGAGTAAAATATAGGAAATGGTGGTAGTGTATgctcttaaacCTCTGCTTCTCTCTGCTCCTATGGATGTTATGAGTGTTGGGTATGGGATTATGGGTTTGTAGTA
TAOK1_1	TTGGAGGTGTAGGGAGTAAAATAGAGTGAGTAGTAGTGGAGTATgctcttaaacCTTCTGAGCCACTACTATTCATTGTGGTTTGGAGATGATAGAATGGGATTATGGGTTTGTAGTA
TAOK1_2	TGAAAGGAATGGGTTGTGGTATATAGGAAATGGTGGTAGTGTATgctcttaaacCCACTTCTGAGCCACTACTAATTGGGAGGATTGAGATGAGTTATGGGATTATGGGTTTGTAGTA
TBL1XR1_1	TGTGGTTTGGAGATGATAGAATAGGAGGAGGGTAATGATAGAATgctcttaaacTAGTAACAGCTTTTACCTTCATGATGAAGATTGAGGGAAGAAATGAATGGAGGGTTAGAGGTAA
TBL1XR1_2	GGAGTAGTTGGTTGTTAGGAATAGGTTAGGTTGAGAATAGGAATgctcttaaacCAATTCCTCTCCCCGCTCGCATGTGAAGTGGAAGGTGAGATTATAGTTGGGTATGGAGAAAGGT
TBR1_1	AGGTTAGGTTGAGAATAGGAATAGAGTGAGTAGTAGTGGAGTATgctcttaaacCTCACTAGACAGAAAGCACTATGGGTGGTTTAGTGTGTGTTTATGAGATTAGAGATGAGTTGGA
TBR1_2	GAGATTAGAGATGAGTTGGAATAGGAGGAGGGTAATGATAGAATgctcttaaacCCTCACTAGACAGAAAGCACATGGATGTTATGAGTGTTGGGTATGAATGGAGGGTTAGAGGTAA
TCF20_1	AGGAGGAGGGTAATGATAGAATTGAAAGGAATGGGTTGTGGTATgctcttaaacCCAGGGTAAGGGGACAGCGCATGAGATTAGAGATGAGTTGGAATAGTTGGGTATGGAGAAAGGT
TCF20_2	GGAGTAGTTGGTTGTTAGGAATTAGAGTTGATAGAGGGAGAAATgctcttaaacGGGTAAGGGGACAGCGCGGGATGGGTGGTTTAGTGTGTGTTTATTGGGAGGATTGAGATGAGTT
TCF4_1	AGAGTGAGTAGTAGTGGAGTATATAGGAAATGGTGGTAGTGTATgctcttaaacGCTCCTGCGCCCGCTCCCGCATGGATGTTATGAGTGTTGGGTATGATGAAGATTGAGGGAAGAA
TCF4_2	TGTGGAGGGATTGAAGGATAATTGAAAGGAATGGGTTGTGGTATgctcttaaacGCTCCCGCGCCTGCTGCCTCATGGAGTAGTTGGTTGTTAGGAATGTGAAGTGGAAGGTGAGATT
TCF7L2_1	AGGAGGAGGGTAATGATAGAATGGGTTGATTAGTGGTAGAAAATgctcttaaacCCTTTTTCTATCTGTCAATCATGTGAAGTGGAAGGTGAGATTATAGTTGGGTATGGAGAAAGGT
TCF7L2_2	GGAGTAGTTGGTTGTTAGGAATTGTGGAGGGATTGAAGGATAATgctcttaaacAGACTACTCCGTTCCTCCGGATGGGTGGTTTAGTGTGTGTTTATGAGATTAGAGATGAGTTGGA
TEK_1	AGGAGGAGGGTAATGATAGAATTTGGAGGTGTAGGGAGTAAAATgctcttaaacACTACGTCTTGTTTACAAGTATGGGATTATGGGTTTGTAGTAATAGTTGGGTATGGAGAAAGGT
TEK_2	GGGTGGTTTAGTGTGTGTTTATAGGAGGAGGGTAATGATAGAATgctcttaaacGCTTCTGTGCTGTTCCTTCTATGTGAAGTGGAAGGTGAGATTATGAATGGAGGGTTAGAGGTAA
TLK2_1	TAGAGTTGATAGAGGGAGAAATGGGTTGATTAGTGGTAGAAAATgctcttaaacCTCTTGGTGCCATGCAATCTATGGGATTATGGGTTTGTAGTAATGAATGGAGGGTTAGAGGTAA
TLK2_2	TGGGAGGATTGAGATGAGTTATAGGAGGAGGGTAATGATAGAATgctcttaaacAGATGCCCCATCGCACCAACATGGGATTATGGGTTTGTAGTAATGAATGGAGGGTTAGAGGTAA
TM9SF4_1	TAGAGTTGATAGAGGGAGAAATAGAGTGAGTAGTAGTGGAGTATgctcttaaacGAGTCTCCTTCACTCACCATATGGATGTTATGAGTGTTGGGTATGAATGGAGGGTTAGAGGTAA
TM9SF4_2	TTGGAGGTGTAGGGAGTAAAATTGAAAGGAATGGGTTGTGGTATgctcttaaacTCACTCACCATCGCCGTCGCATGATGAAGATTGAGGGAAGAAATGTGAAGTGGAAGGTGAGATT
TRAF7_1	GGAGTAGTTGGTTGTTAGGAATTGAAAGGAATGGGTTGTGGTATgctcttaaacGGAAAGGGACTAGACGCGCGATGATGAAGATTGAGGGAAGAAATAGTTGGGTATGGAGAAAGGT
TRAF7_2	TAGAGTTGATAGAGGGAGAAATAGGTTAGGTTGAGAATAGGAATgctcttaaacCCCGGGAGCGGCAGCGCCGCATGAGATTAGAGATGAGTTGGAATGATGAAGATTGAGGGAAGAA
TRIM23_1	GGGTGGTTTAGTGTGTGTTTATTGTGGAGGGATTGAAGGATAATgctcttaaacCTGCGAGGATGGCTACCCTGATGGGTAGTGGGAATGATTTATATGAATGGAGGGTTAGAGGTAA
TRIM23_2	GGGTAGTGGGAATGATTTATATGGGTTGATTAGTGGTAGAAAATgctcttaaacCGCAGGGGAAGCGCCACAGAATGATGAAGATTGAGGGAAGAAATGTGAAGTGGAAGGTGAGATT
TRIO_1	AGGTTAGGTTGAGAATAGGAATATAGGAAATGGTGGTAGTGTATgctcttaaacGTGATCCCGGAGGTCTCGCATTGTGGTTTGGAGATGATAGAATGTGAAGTGGAAGGTGAGATT
TRIO_2	AGGAGGAGGGTAATGATAGAATTGAAAGGAATGGGTTGTGGTATgctcttaaacGGAGGTCTCGCCGGCCACGGATTGGGAGGATTGAGATGAGTTATGTGAAGTGGAAGGTGAGATT
TRIP12_1	TTGGAGGTGTAGGGAGTAAAATTGTGGAGGGATTGAAGGATAATgctcttaaacGTCCGGACTCGGTGGCGCGGATTGTGGTTTGGAGATGATAGAATGAGATTAGAGATGAGTTGGA
TRIP12_2	TAGAGTTGATAGAGGGAGAAATAGGTTAGGTTGAGAATAGGAATgctcttaaacTCAATTATCAGCTGAGCCGCATAGGAGGAGGGTAATGATAGAATTGTGGTTTGGAGATGATAGA
UBR1_1	GGGTGGTTTAGTGTGTGTTTATTAGAGTTGATAGAGGGAGAAATgctcttaaacCCAGCCTCCTCGTCCGCCATATTGTGGTTTGGAGATGATAGAATGGATGTTATGAGTGTTGGGT
UBR1_2	GGAGTAGTTGGTTGTTAGGAATTTGGAGGTGTAGGGAGTAAAATgctcttaaacGCCTCCTCGTCCGCCATCTTATGGGTAGTGGGAATGATTTATATGATGAAGATTGAGGGAAGAA
USP9X_1	AGGAGGAGGGTAATGATAGAATTTGGAGGTGTAGGGAGTAAAATgctcttaaacCGGATGCCCGTCCTCGTCAAATTGGGAGGATTGAGATGAGTTATGGGTAGTGGGAATGATTTAT
USP9X_2	GGGTTGATTAGTGGTAGAAAATATAGGAAATGGTGGTAGTGTATgctcttaaacGAGCCGCAACCTCTCCGCACATAGGAGGAGGGTAATGATAGAATTGTGGTTTGGAGATGATAGA
VEZF1_1	TAGAGTTGATAGAGGGAGAAATAGGTTAGGTTGAGAATAGGAATgctcttaaacCCGCTTTGTTGTCGCCTCCTATTGGGAGGATTGAGATGAGTTATGGGTAGTGGGAATGATTTAT
VEZF1_2	AGGTTAGGTTGAGAATAGGAATAGAGTGAGTAGTAGTGGAGTATgctcttaaacCTTTGTTGTCGCCTCCTCCGATTTGGAGGTGTAGGGAGTAAAATAGGAGGAGGGTAATGATAGA
WAC_1	TGGGAGGATTGAGATGAGTTATTTGGAGGTGTAGGGAGTAAAATgctcttaaacACCGTCCTCTTCCGGAAGGCATGAGATTAGAGATGAGTTGGAATGTGAAGTGGAAGGTGAGATT
WAC_2	TGGGAGGATTGAGATGAGTTATAGAGTGAGTAGTAGTGGAGTATgctcttaaacTCCGGAAGAGGACGGTGGGGATGGGTAGTGGGAATGATTTATATGGGATTATGGGTTTGTAGTA
ZMYND8_1	GGAGTAGTTGGTTGTTAGGAATGGGTTGATTAGTGGTAGAAAATgctcttaaacCTGTGGATGCATTGTTAACAATTGTGGTTTGGAGATGATAGAATGGGATTATGGGTTTGTAGTA
ZMYND8_2	TGTGGAGGGATTGAAGGATAATAGAGTGAGTAGTAGTGGAGTATgctcttaaacCAGAGGTAAGCTCGACTTTTATGAGATTAGAGATGAGTTGGAATGAATGGAGGGTTAGAGGTAA
SRPR_1	TTGGAGGTGTAGGGAGTAAAATTGTGGAGGGATTGAAGGATAATgctcttaaacGGAATTCAGGCCGCGTTCGCATGATGAAGATTGAGGGAAGAAATGGGATTATGGGTTTGTAGTA
SRPR_2	GGGTTGATTAGTGGTAGAAAATTGAAAGGAATGGGTTGTGGTATgctcttaaacCAGCTCCTCTGCCGCTGCCGATAGGTTAGGTTGAGAATAGGAATGATGAAGATTGAGGGAAGAA
SUV420H1_1	AGAGTGAGTAGTAGTGGAGTATATAGGAAATGGTGGTAGTGTATgctcttaaacGGGCGTCCTCACCTCATCGCATTGGGAGGATTGAGATGAGTTATTGTGGTTTGGAGATGATAGA
SUV420H1_2	TAGAGTTGATAGAGGGAGAAATATAGGAAATGGTGGTAGTGTATgctcttaaacGTGAGCCGCCTGGACCCCGCATTGGGAGGATTGAGATGAGTTATGTGAAGTGGAAGGTGAGATT
safe targetting	TGGGAGGATTGAGATGAGTTATTTGGAGGTGTAGGGAGTAAAATgctcttaaacAATAACAAGTTGTCAAACATGGATGTTATGAGTGTTGGGTATAGTTGGGTATGGAGAAAGGT
safe targetting	TTGGAGGTGTAGGGAGTAAAATATAGGAAATGGTGGTAGTGTATgctcttaaacGCTTTCTGATTGGCACACCATGAGATTAGAGATGAGTTGGAATAGTTGGGTATGGAGAAAGGT
non targetting	GAGATTAGAGATGAGTTGGAATGGGTTGATTAGTGGTAGAAAATgctcttaaacCGAAACCCGATAGCGATGCATGATGAAGATTGAGGGAAGAAATGAATGGAGGGTTAGAGGTAA
non targetting	TGTGGAGGGATTGAAGGATAATTGAAAGGAATGGGTTGTGGTATgctcttaaacAGCGAACTCGTCCGTATTCATGAGATTAGAGATGAGTTGGAATGATGAAGATTGAGGGAAGAA

## Sheet: S2E Fluorescent readouts
Readout sequence	dye
ATCCTCCTTCAATACATCCC	CY3
ACACTACCACCATTTCCTAT	CY5
ACTCCACTACTACTCACTCT	AF750
ACCCTCTAACTTCCATCACA	CY3
ACCACAACCCATTCCTTTCA	CY5
TTTCTACCACTAATCAACCC	AF750
ACCCTTTACAAACACACCCT	CY3
TCCTATTCTCAACCTAACCT	CY5
TATCCTTCAATCCCTCCACA	AF750
ACATTACACCTCATTCTCCC	CY3
TTTACTCCCTACACCTCCAA	CY5
TTCTCCCTCTATCAACTCTA	AF750
ACCCTTACTACTACATCATC	CY3
TCCTAACAACCAACTACTCC	CY5
TCTATCATTACCCTCCTCCT	AF750
TATTCACCTTACAAACCCTC	CY3
AAACACACACTAAACCACCC	CY5
AACTCATCTCAATCCTCCCA	AF750
TATCTCATCAATCCCACACT	CY3
TCTATCATCTCCAAACCACA	CY5
TCCAACTCATCTCTAATCTC	AF750
AATACTCTCCCACCTCAACT	CY3
ATAAATCATTCCCACTACCC	CY5
ACCCAACACTCATAACATCC	AF750
TTCCTAACAAATCACATCCC	CY3
TTCTTCCCTCAATCTTCATC	CY5
TACTACAAACCCATAATCCC	AF750
TCCTCATCTTACTCCCTCTA	CY3
AATCTCACCTTCCACTTCAC	CY5
TTACCTCTAACCCTCCATTC	AF750
ACTTTCCACATACTATCCCA	CY3
ACCTTTCTCCATACCCAACT	CY5
